# Supplementary material for: A shared genetic contribution to breast cancer and schizophrenia
Source: Nat Commun. 2020 Sep 15;11:4637. doi: 10.1038/s41467-020-18492-8 (PMC7492262; doi:10.1038/s41467-020-18492-8)
Supplement: Supplementary file 4 — Supplementary Data 1 [file 41467_2020_18492_MOESM4_ESM.xlsx]

## Sheet: Sheet1
Supplementary Data 1. Pathway analysis results for pathways with corrected P<0.05. 84 genes mapped according to position or eQTL in GTEx (breast, brain, and blood samples) were included for pathway analysis.
Category	Gene set	N of genes	N of overlapped genes	Empirical P	Corrected P	Genes
KEGG	TGF BETA SIGNALING PATHWAY	85	3	4.17e-05	0.00776	THBS3, INHBC, INHBE
Reactome	PEPTIDE HORMONE BIOSYNTHESIS	14	3	2.33e-08	1.57e-05	INHBC, INHBE, POMC
Reactome	GLYCOPROTEIN HORMONES	12	2	2.37e-06	0.000799	INHBC, INHBE
Reactome	METABOLISM OF AMINO ACIDS AND DERIVATIVES	196	5	5.52e-06	0.00124	INHBC, INHBE, CKMT1A, POMC, PSMD6
Reactome	G ALPHA I SIGNALLING EVENTS	192	4	7.5e-05	0.013	LPAR2, ADCY3, POMC, MCHR1
Reactome	SIGNALING BY PDGF	118	3	0.000149	0.014	THBS3, FURIN, ADCY3
Reactome	ER PHAGOSOME PATHWAY	59	2	0.000325	0.014	PDIA3, PSMD6
Reactome	ANTIGEN PROCESSING CROSS PRESENTATION	73	2	0.000607	0.016	PDIA3, PSMD6
Reactome	OPIOID SIGNALLING	77	2	0.00071	0.017	ADCY3, POMC
Reactome	SIGNALLING BY NGF	213	3	0.00138	0.027	RIT1, FURIN, ADCY3
Reactome	DEVELOPMENTAL BIOLOGY	387	4	0.00183	0.031	FURIN, FES, SREBF1, NCAN
Reactome	CELL CYCLE CHECKPOINTS	113	2	0.00214	0.034	PSMD6, MAD1L1
Reactome	G ALPHA S SIGNALLING EVENTS	120	2	0.00254	0.036	ADCY3, POMC
Reactome	NGF SIGNALLING VIA TRKA FROM THE PLASMA MEMBRANE	134	2	0.00347	0.044	RIT1, ADCY3
GO_bp	S ADENOSYLHOMOCYSTEINE METABOLIC PROCESS	13	2	3.08e-06	0.00682	PEMT, DNMT3A
GO_bp	REGULATION OF HEPATOCYTE PROLIFERATION	13	2	3.08e-06	0.00682	GLI1, XBP1
GO_bp	POSITIVE REGULATION OF MICROTUBULE POLYMERIZATION	18	2	8.71e-06	0.013	TUBGCP4, FES
GO_bp	NEGATIVE REGULATION OF CELL COMMUNICATION	1189	11	1.35e-05	0.014	SYT11, GLI1, ELL3, SREBF1, NDUFA13, XBP1, ZNRF3, MKL1, ATXN7, PSMD6, FOXP1
GO_bp	POSITIVE REGULATION OF MICROTUBULE POLYMERIZATION OR DEPOLYMERIZATION	22	2	1.63e-05	0.014	TUBGCP4, FES
GO_bp	REGULATION OF TRANSCRIPTION FROM RNA POLYMERASE II PROMOTER	1780	13	3.9e-05	0.022	GLI1, ZSCAN29, TP53BP1, ELL3, SREBF1, GATAD2A, POMC, DNMT3A, SATB2, XBP1, MKL1, ATXN7, FOXP1
GO_bp	REGULATION OF MICROTUBULE POLYMERIZATION	31	2	4.7e-05	0.022	TUBGCP4, FES
GO_bp	CELLULAR RESPONSE TO ACID CHEMICAL	175	4	4.84e-05	0.022	SREBF1, NDUFA13, DNMT3A, XBP1
GO_bp	NEGATIVE REGULATION OF INTRINSIC APOPTOTIC SIGNALING PATHWAY	89	3	4.99e-05	0.022	ELL3, NDUFA13, XBP1
GO_bp	PEPTIDE HORMONE PROCESSING	32	2	5.17e-05	0.022	FURIN, POMC
GO_bp	NEGATIVE REGULATION OF MITOTIC NUCLEAR DIVISION	34	2	6.22e-05	0.022	TOM1L2, MAD1L1
GO_bp	POSITIVE REGULATION OF TRANSMEMBRANE RECEPTOR PROTEIN SERINE THREONINE KINASE SIGNALING PATHWAY	100	3	7.87e-05	0.022	INHBC, INHBE, FURIN
GO_bp	POSITIVE REGULATION OF TRANSCRIPTION FROM RNA POLYMERASE II PROMOTER	1003	9	8.32e-05	0.022	GLI1, TP53BP1, ELL3, SREBF1, POMC, SATB2, XBP1, MKL1, ATXN7
GO_bp	RESPONSE TO ACID CHEMICAL	319	5	8.5e-05	0.022	PEMT, SREBF1, NDUFA13, DNMT3A, XBP1
GO_bp	NEGATIVE REGULATION OF APOPTOTIC SIGNALING PATHWAY	199	4	8.88e-05	0.022	ELL3, NDUFA13, XBP1, MKL1
GO_bp	POSITIVE REGULATION OF NEURAL PRECURSOR CELL PROLIFERATION	42	2	0.000118	0.022	GLI1, ELL3
GO_bp	RESPONSE TO AMINO ACID	112	3	0.000122	0.022	PEMT, DNMT3A, XBP1
GO_bp	CELLULAR MODIFIED AMINO ACID METABOLIC PROCESS	220	4	0.000142	0.022	SHMT2, CKMT1A, PEMT, DNMT3A
GO_bp	DNA ALKYLATION	45	2	0.000145	0.022	GATAD2A, DNMT3A
GO_bp	SMALL MOLECULE METABOLIC PROCESS	1764	12	0.000146	0.022	SHMT2, ADAL, PPIP5K1, CKMT1A, MAN2A2, PEMT, SREBF1, NCAN, NDUFA13, ADCY3, DNMT3A, XBP1
GO_bp	NEGATIVE REGULATION OF NUCLEAR DIVISION	46	2	0.000155	0.022	TOM1L2, MAD1L1
GO_bp	ORGANONITROGEN COMPOUND METABOLIC PROCESS	1788	12	0.000167	0.022	SHMT2, LCMT2, ADAL, CKMT1A, FURIN, PEMT, NCAN, NDUFA13, ADCY3, POMC, DNMT3A, MRPS30
GO_bp	REGULATION OF APOPTOTIC SIGNALING PATHWAY	362	5	0.000169	0.022	PDIA3, ELL3, NDUFA13, XBP1, MKL1
GO_bp	ALPHA AMINO ACID METABOLIC PROCESS	229	4	0.000171	0.022	SHMT2, CKMT1A, PEMT, DNMT3A
GO_bp	RESPONSE TO GLUCAGON	48	2	0.000176	0.022	SREBF1, ADCY3
GO_bp	POSITIVE REGULATION OF PATHWAY RESTRICTED SMAD PROTEIN PHOSPHORYLATION	48	2	0.000176	0.022	INHBC, INHBE
GO_bp	POSITIVE REGULATION OF BIOSYNTHETIC PROCESS	1800	12	0.000178	0.022	GLI1, TP53BP1, ELL3, PEMT, SREBF1, PBX4, ADCY3, POMC, SATB2, XBP1, MKL1, ATXN7
GO_bp	GLYCOSYL COMPOUND METABOLIC PROCESS	368	5	0.000185	0.022	LCMT2, ADAL, PEMT, NDUFA13, DNMT3A
GO_bp	SPERM MOTILITY	49	2	0.000187	0.022	CATSPER2, ADCY3
GO_bp	SINGLE ORGANISM BIOSYNTHETIC PROCESS	1339	10	0.000198	0.022	SHMT2, LCMT2, ADAL, SERINC4, PEMT, SREBF1, NCAN, ADCY3, XBP1, MRPS30
GO_bp	RESPONSE TO PROGESTERONE	50	2	0.000199	0.022	CATSPER2, SREBF1
GO_bp	REGULATION OF ORGAN MORPHOGENESIS	242	4	0.000221	0.022	GLI1, XBP1, ZNRF3, PSMD6
GO_bp	CELLULAR RESPONSE TO AMINO ACID STIMULUS	53	2	0.000236	0.022	DNMT3A, XBP1
GO_bp	REGULATION OF PROTEIN CATABOLIC PROCESS	392	5	0.00026	0.022	FURIN, NDUFA13, XBP1, PSMD6, MAD1L1
GO_bp	PURINE CONTAINING COMPOUND METABOLIC PROCESS	394	5	0.000267	0.022	ADAL, PEMT, NDUFA13, ADCY3, DNMT3A
GO_bp	SMAD PROTEIN SIGNAL TRANSDUCTION	56	2	0.000278	0.022	INHBC, INHBE
GO_bp	REGULATION OF INTRINSIC APOPTOTIC SIGNALING PATHWAY	144	3	0.00032	0.022	ELL3, NDUFA13, XBP1
GO_bp	POSITIVE REGULATION OF PROTEIN CATABOLIC PROCESS	263	4	0.000324	0.022	FURIN, NDUFA13, XBP1, PSMD6
GO_bp	DNA METHYLATION OR DEMETHYLATION	59	2	0.000325	0.022	GATAD2A, DNMT3A
GO_bp	NEGATIVE REGULATION OF CELL DIVISION	60	2	0.000341	0.022	TOM1L2, MAD1L1
GO_bp	REGULATION OF PATHWAY RESTRICTED SMAD PROTEIN PHOSPHORYLATION	60	2	0.000341	0.022	INHBC, INHBE
GO_bp	REGULATION OF CELLULAR PROTEIN CATABOLIC PROCESS	273	4	0.000385	0.022	FURIN, XBP1, PSMD6, MAD1L1
GO_bp	NEGATIVE REGULATION OF CELLULAR PROTEIN CATABOLIC PROCESS	63	2	0.000394	0.022	FURIN, MAD1L1
GO_bp	EMBRYONIC ORGAN MORPHOGENESIS	279	4	0.000425	0.022	GLI1, STRC, MYO15A, SATB2
GO_bp	POSITIVE REGULATION OF LIPID BIOSYNTHETIC PROCESS	66	2	0.000452	0.022	SREBF1, XBP1
GO_bp	METHYLATION	284	4	0.00046	0.022	LCMT2, PEMT, GATAD2A, DNMT3A
GO_bp	ORGANONITROGEN COMPOUND BIOSYNTHETIC PROCESS	1020	8	0.000471	0.022	SHMT2, LCMT2, ADAL, FURIN, PEMT, NCAN, ADCY3, MRPS30
GO_bp	RESPONSE TO EXTRACELLULAR STIMULUS	441	5	0.000485	0.022	PEMT, SREBF1, POMC, DNMT3A, XBP1
GO_bp	ADENYLATE CYCLASE INHIBITING G PROTEIN COUPLED RECEPTOR SIGNALING PATHWAY	68	2	0.000493	0.022	ADCY3, MCHR1
GO_bp	NEGATIVE REGULATION OF CANONICAL WNT SIGNALING PATHWAY	162	3	0.0005	0.022	GLI1, ZNRF3, PSMD6
GO_bp	CARBOHYDRATE DERIVATIVE METABOLIC PROCESS	1043	8	0.000553	0.024	LCMT2, ADAL, MAN2A2, PEMT, NCAN, NDUFA13, ADCY3, DNMT3A
GO_bp	SKELETAL SYSTEM DEVELOPMENT	454	5	0.000564	0.024	THBS3, NCAN, HAPLN4, SATB2, FOXP1
GO_bp	REGULATION OF NEURAL PRECURSOR CELL PROLIFERATION	73	2	0.000607	0.024	GLI1, ELL3
GO_bp	MALE GAMETE GENERATION	465	5	0.000639	0.024	GLI1, CATSPER2, ELL3, TSSK6, DNMT3A
GO_bp	REGULATION OF MICROTUBULE POLYMERIZATION OR DEPOLYMERIZATION	178	3	0.000711	0.024	TUBGCP4, MAP1A, FES
GO_bp	DNA MODIFICATION	79	2	0.000765	0.025	GATAD2A, DNMT3A
GO_bp	RESPONSE TO KETONE	182	3	0.000773	0.025	CATSPER2, SREBF1, ADCY3
GO_bp	TRANSCRIPTION ELONGATION FROM RNA POLYMERASE II PROMOTER	81	2	0.000822	0.025	ELL3, THOC7
GO_bp	ORGANOPHOSPHATE METABOLIC PROCESS	883	7	0.000833	0.025	ADAL, PPIP5K1, SERINC4, PEMT, NDUFA13, ADCY3, EFR3B
GO_bp	RESPONSE TO LIPID	887	7	0.000858	0.026	CATSPER2, SREBF1, NDUFA13, ADCY3, DNMT3A, XBP1, FOXP1
GO_bp	TRANSMEMBRANE RECEPTOR PROTEIN SERINE THREONINE KINASE SIGNALING PATHWAY	189	3	0.000889	0.026	INHBC, INHBE, FURIN
GO_bp	NEGATIVE REGULATION OF RESPONSE TO STIMULUS	1357	9	0.000913	0.026	GLI1, ELL3, NDUFA13, XBP1, ZNRF3, MKL1, ATXN7, PSMD6, FOXP1
GO_bp	MICROTUBULE ORGANIZING CENTER ORGANIZATION	84	2	0.000914	0.026	TUBGCP4, FES
GO_bp	ENZYME LINKED RECEPTOR PROTEIN SIGNALING PATHWAY	688	6	0.000916	0.026	INHBC, INHBE, FURIN, FES, SREBF1, XBP1
GO_bp	RESPONSE TO NUTRIENT	191	3	0.000924	0.026	PEMT, DNMT3A, XBP1
GO_bp	CELLULAR AMINO ACID METABOLIC PROCESS	332	4	0.000929	0.026	SHMT2, CKMT1A, PEMT, DNMT3A
GO_bp	POSITIVE REGULATION OF CHROMATIN MODIFICATION	85	2	0.000946	0.026	SREBF1, XBP1
GO_bp	CELLULAR RESPONSE TO NITROGEN COMPOUND	504	5	0.00097	0.026	SREBF1, ADCY3, DNMT3A, XBP1, HCN1
GO_bp	REGULATION OF SECRETION	695	6	0.000971	0.026	SYT11, FES, SREBF1, POMC, XBP1, FOXP1
GO_bp	CONNECTIVE TISSUE DEVELOPMENT	194	3	0.000979	0.026	THBS3, SATB2, XBP1
GO_bp	NEGATIVE REGULATION OF WNT SIGNALING PATHWAY	197	3	0.00104	0.026	GLI1, ZNRF3, PSMD6
GO_bp	RESPONSE TO OXYGEN CONTAINING COMPOUND	1380	9	0.00104	0.026	CATSPER2, PEMT, SREBF1, NDUFA13, ADCY3, DNMT3A, XBP1, FOXP1, HCN1
GO_bp	POSITIVE REGULATION OF PROTEIN POLYMERIZATION	89	2	0.00108	0.027	TUBGCP4, FES
GO_bp	SEXUAL REPRODUCTION	708	6	0.00108	0.027	GLI1, CATSPER2, ELL3, TSSK6, ADCY3, DNMT3A
GO_bp	REGULATION OF PROTEOLYSIS	709	6	0.00109	0.027	FURIN, NDUFA13, XBP1, MKL1, PSMD6, MAD1L1
GO_bp	MICROTUBULE CYTOSKELETON ORGANIZATION	348	4	0.00115	0.027	TUBGCP4, MAP1A, FES, ATXN7
GO_bp	ANTIGEN PROCESSING AND PRESENTATION OF PEPTIDE ANTIGEN VIA MHC CLASS I	91	2	0.00115	0.027	PDIA3, PSMD6
GO_bp	INNER EAR MORPHOGENESIS	92	2	0.00119	0.028	STRC, MYO15A
GO_bp	MACROMOLECULE METHYLATION	205	3	0.0012	0.028	LCMT2, GATAD2A, DNMT3A
GO_bp	REGULATION OF TRANSMEMBRANE RECEPTOR PROTEIN SERINE THREONINE KINASE SIGNALING PATHWAY	207	3	0.00124	0.028	INHBC, INHBE, FURIN
GO_bp	REGULATION OF CATABOLIC PROCESS	730	6	0.00129	0.028	FURIN, SREBF1, NDUFA13, XBP1, PSMD6, MAD1L1
GO_bp	NUCLEOBASE CONTAINING SMALL MOLECULE METABOLIC PROCESS	533	5	0.00129	0.028	ADAL, PEMT, NDUFA13, ADCY3, DNMT3A
GO_bp	REGULATION OF ORGANELLE ORGANIZATION	1177	8	0.00129	0.028	TUBGCP4, MAP1A, FES, PEMT, SREBF1, TOM1L2, XBP1, MAD1L1
GO_bp	CANONICAL WNT SIGNALING PATHWAY	95	2	0.0013	0.028	GLI1, ZNRF3
GO_bp	CELL DEVELOPMENT	1425	9	0.00132	0.028	STAC3, INHBC, INHBE, STRC, TSSK6, SATB2, XBP1, FOXP1, HCN1
GO_bp	DNA TEMPLATED TRANSCRIPTION ELONGATION	96	2	0.00134	0.028	ELL3, THOC7
GO_bp	POSITIVE REGULATION OF PROTEOLYSIS	363	4	0.00138	0.029	FURIN, NDUFA13, XBP1, PSMD6
GO_bp	RESPONSE TO VITAMIN	98	2	0.00143	0.029	PEMT, DNMT3A
GO_bp	REGULATION OF PROTEIN TARGETING TO MITOCHONDRION	98	2	0.00143	0.029	PEMT, SREBF1
GO_bp	PROTEOLYSIS	1195	8	0.00144	0.029	SHMT2, PDIA3, FURIN, POMC, XBP1, ZNRF3, ATXN7, PSMD6
GO_bp	PHOSPHATE CONTAINING COMPOUND METABOLIC PROCESS	1973	11	0.00147	0.029	ADAL, PPIP5K1, CKMT1A, SERINC4, FES, PEMT, TSSK6, NDUFA13, ADCY3, EFR3B, PSMD6
GO_bp	NEUROPEPTIDE SIGNALING PATHWAY	99	2	0.00147	0.029	POMC, MCHR1
GO_bp	REGULATION OF TUMOR NECROSIS FACTOR SUPERFAMILY CYTOKINE PRODUCTION	101	2	0.00156	0.03	POMC, FOXP1
GO_bp	POSITIVE REGULATION OF GENE EXPRESSION	1728	10	0.00164	0.031	GLI1, TP53BP1, ELL3, SREBF1, PBX4, POMC, SATB2, XBP1, MKL1, ATXN7
GO_bp	REGULATION OF CELL DEATH	1471	9	0.00167	0.031	INHBC, INHBE, PDIA3, ELL3, NDUFA13, DNMT3A, XBP1, MKL1, FOXP1
GO_bp	RESPONSE TO CAMP	104	2	0.00169	0.031	SREBF1, HCN1
GO_bp	MITOTIC CELL CYCLE	766	6	0.0017	0.031	ZNF365, TUBGCP4, MAU2, DNMT3A, PSMD6, MAD1L1
GO_bp	XENOPHAGY	105	2	0.00174	0.032	MAP1A, GMIP
GO_bp	NEGATIVE REGULATION OF ORGANELLE ORGANIZATION	386	4	0.00181	0.032	TUBGCP4, MAP1A, TOM1L2, MAD1L1
GO_bp	POSITIVE REGULATION OF PROTEIN METABOLIC PROCESS	1487	9	0.00181	0.032	INHBC, INHBE, FURIN, PEMT, SREBF1, NDUFA13, ADCY3, XBP1, PSMD6
GO_bp	RESPONSE TO RETINOIC ACID	107	2	0.00183	0.033	SREBF1, NDUFA13
GO_bp	POSITIVE REGULATION OF ORGANELLE ORGANIZATION	573	5	0.00186	0.033	TUBGCP4, FES, PEMT, SREBF1, XBP1
GO_bp	GAMETE GENERATION	574	5	0.00188	0.033	GLI1, CATSPER2, ELL3, TSSK6, DNMT3A
GO_bp	NEGATIVE REGULATION OF PROTEIN CATABOLIC PROCESS	108	2	0.00188	0.033	FURIN, MAD1L1
GO_bp	SINGLE FERTILIZATION	109	2	0.00193	0.033	CATSPER2, ADCY3
GO_bp	REGULATION OF ESTABLISHMENT OF PLANAR POLARITY	110	2	0.00199	0.034	ZNRF3, PSMD6
GO_bp	POSITIVE REGULATION OF CATABOLIC PROCESS	395	4	0.002	0.034	FURIN, NDUFA13, XBP1, PSMD6
GO_bp	REGULATION OF CANONICAL WNT SIGNALING PATHWAY	236	3	0.00201	0.034	GLI1, ZNRF3, PSMD6
GO_bp	SISTER CHROMATID COHESION	111	2	0.00204	0.034	MAU2, MAD1L1
GO_bp	REGULATION OF RESPONSE TO BIOTIC STIMULUS	237	3	0.00204	0.034	MAP1A, GMIP, FOXP1
GO_bp	REGULATION OF ANATOMICAL STRUCTURE MORPHOGENESIS	1020	7	0.00207	0.034	GLI1, ELL3, FES, XBP1, ZNRF3, PSMD6, FOXP1
GO_bp	EAR MORPHOGENESIS	112	2	0.00209	0.034	STRC, MYO15A
GO_bp	SENSORY ORGAN MORPHOGENESIS	239	3	0.0021	0.034	STRC, MYO15A, HCN1
GO_bp	CELLULAR RESPONSE TO OXYGEN CONTAINING COMPOUND	798	6	0.00213	0.034	SREBF1, NDUFA13, ADCY3, DNMT3A, XBP1, HCN1
GO_bp	CARBOHYDRATE DERIVATIVE BIOSYNTHETIC PROCESS	593	5	0.00221	0.034	LCMT2, ADAL, MAN2A2, NCAN, ADCY3
GO_bp	REGULATION OF CELLULAR LOCALIZATION	1273	8	0.00221	0.034	SYT11, FES, PEMT, SREBF1, POMC, XBP1, FOXP1, MAD1L1
GO_bp	REGULATION OF MICROTUBULE BASED PROCESS	243	3	0.00223	0.035	TUBGCP4, MAP1A, FES
GO_bp	EMBRYONIC ORGAN DEVELOPMENT	406	4	0.00225	0.035	GLI1, STRC, MYO15A, SATB2
GO_bp	CELLULAR RESPONSE TO STARVATION	117	2	0.00237	0.036	SREBF1, XBP1
GO_bp	RESPONSE TO EXTERNAL STIMULUS	1818	10	0.00244	0.037	MAP1A, STRC, FES, PEMT, SREBF1, GMIP, POMC, DNMT3A, XBP1, FOXP1
GO_bp	CELL MATRIX ADHESION	119	2	0.00248	0.037	THBS3, STRC
GO_bp	OSSIFICATION	251	3	0.00251	0.037	THBS3, GLI1, SATB2
GO_bp	GLYCOSYL COMPOUND BIOSYNTHETIC PROCESS	120	2	0.00254	0.037	LCMT2, ADAL
GO_bp	REGULATION OF IMMUNE EFFECTOR PROCESS	424	4	0.00271	0.038	MAP1A, FES, GMIP, XBP1
GO_bp	CELL CYCLE	1316	8	0.00276	0.039	ZNF365, TUBGCP4, TP53BP1, MAU2, ADCY3, DNMT3A, PSMD6, MAD1L1
GO_bp	ORGAN MORPHOGENESIS	840	6	0.00284	0.039	THBS3, GLI1, STRC, MYO15A, SATB2, HCN1
GO_bp	OSTEOBLAST DIFFERENTIATION	126	2	0.00292	0.04	GLI1, SATB2
GO_bp	CELL CYCLE PROCESS	1081	7	0.00296	0.041	ZNF365, TUBGCP4, TP53BP1, MAU2, ADCY3, PSMD6, MAD1L1
GO_bp	AGING	264	3	0.00301	0.041	FURIN, SREBF1, DNMT3A
GO_bp	HEPATICOBILIARY SYSTEM DEVELOPMENT	128	2	0.00305	0.041	GLI1, XBP1
GO_bp	REGULATION OF LIPID BIOSYNTHETIC PROCESS	128	2	0.00305	0.041	SREBF1, XBP1
GO_bp	REGULATION OF ESTABLISHMENT OF PROTEIN LOCALIZATION TO MITOCHONDRION	128	2	0.00305	0.041	PEMT, SREBF1
GO_bp	REGULATION OF REGULATED SECRETORY PATHWAY	128	2	0.00305	0.041	SYT11, FES
GO_bp	POSITIVE REGULATION OF LIPID METABOLIC PROCESS	128	2	0.00305	0.041	SREBF1, XBP1
GO_bp	RESPONSE TO NITROGEN COMPOUND	858	6	0.00319	0.043	PEMT, SREBF1, ADCY3, DNMT3A, XBP1, HCN1
GO_bp	ORGANIC ACID BIOSYNTHETIC PROCESS	269	3	0.00322	0.043	SHMT2, NCAN, XBP1
GO_bp	SMALL MOLECULE BIOSYNTHETIC PROCESS	442	4	0.00324	0.043	SHMT2, PEMT, NCAN, XBP1
GO_bp	PROTEIN MODIFICATION BY SMALL PROTEIN REMOVAL	132	2	0.00333	0.044	SHMT2, ATXN7
GO_bp	CELLULAR RESPONSE TO PEPTIDE	273	3	0.00339	0.044	SREBF1, ADCY3, XBP1
GO_bp	MULTI ORGANISM REPRODUCTIVE PROCESS	869	6	0.00342	0.044	GLI1, CATSPER2, ELL3, TSSK6, ADCY3, DNMT3A
GO_bp	MACROMITOPHAGY	134	2	0.00347	0.044	MAP1A, GMIP
GO_bp	CHEMICAL HOMEOSTASIS	872	6	0.00349	0.044	LPAR2, ATP13A1, ADCY3, POMC, XBP1, MCHR1
GO_bp	REGULATION OF DEFENSE RESPONSE TO VIRUS BY HOST	135	2	0.00354	0.044	MAP1A, GMIP
GO_bp	NUCLEUS ORGANIZATION	136	2	0.00362	0.045	TSSK6, ATXN7
GO_bp	RESPONSE TO ETHANOL	136	2	0.00362	0.045	PEMT, DNMT3A
GO_bp	REGULATION OF CHROMOSOME ORGANIZATION	278	3	0.00362	0.045	SREBF1, XBP1, MAD1L1
GO_bp	CELLULAR RESPONSE TO LIPID	457	4	0.00373	0.046	SREBF1, NDUFA13, ADCY3, XBP1
GO_bp	REGULATION OF LIPID METABOLIC PROCESS	282	3	0.00381	0.046	SREBF1, TM6SF2, XBP1
GO_bp	PURINE CONTAINING COMPOUND BIOSYNTHETIC PROCESS	139	2	0.00385	0.046	ADAL, ADCY3
GO_bp	RESPONSE TO ORGANOPHOSPHORUS	139	2	0.00385	0.046	SREBF1, HCN1
GO_bp	NON CANONICAL WNT SIGNALING PATHWAY	140	2	0.00392	0.047	ZNRF3, PSMD6
GO_bp	CELL PROLIFERATION	670	5	0.00402	0.047	FURIN, FES, PEMT, XBP1, ZNRF3
GO_bp	EPIDERMAL CELL DIFFERENTIATION	142	2	0.00408	0.047	GLI1, STRC
GO_bp	CELLULAR HOMEOSTASIS	675	5	0.00417	0.048	PDIA3, LPAR2, ATP13A1, XBP1, MCHR1
GO_bp	FERTILIZATION	144	2	0.00424	0.048	CATSPER2, ADCY3
GO_bp	GENERATION OF PRECURSOR METABOLITES AND ENERGY	292	3	0.0043	0.049	NDUFA13, POMC, MCHR1
GO_bp	RESPONSE TO IONIZING RADIATION	145	2	0.00433	0.049	TP53BP1, DNMT3A
GO_bp	ADENYLATE CYCLASE MODULATING G PROTEIN COUPLED RECEPTOR SIGNALING PATHWAY	145	2	0.00433	0.049	ADCY3, MCHR1
GO_bp	CELLULAR RESPONSE TO INSULIN STIMULUS	146	2	0.00441	0.05	SREBF1, XBP1
GO_bp	CARTILAGE DEVELOPMENT	147	2	0.0045	0.05	THBS3, SATB2
GO_bp	REGULATION OF PROTEASOMAL UBIQUITIN DEPENDENT PROTEIN CATABOLIC PROCESS	147	2	0.0045	0.05	XBP1, MAD1L1
GO_bp	REGULATION OF CYTOKINE SECRETION	147	2	0.0045	0.05	XBP1, FOXP1
KEGG, Kyoto Encyclopedia of Genes and Genomes; GO_bp, Gene Ontology Biological Process.
