# Supplementary material for: A shared genetic contribution to breast cancer and schizophrenia
Source: Nat Commun. 2020 Sep 15;11:4637. doi: 10.1038/s41467-020-18492-8 (PMC7492262; doi:10.1038/s41467-020-18492-8)
Supplement: Supplementary file 6 — Source Data [file 41467_2020_18492_MOESM6_ESM.xlsx]

## Sheet: Figue 1
Figure 1A								Figure 1B
thresh	pval	beta	OR	se	r2	nsnps		thresh	pval	beta	OR	se	r2	nsnps
5e-08	2.12123e-08	0.0499121	1.05118	0.00890999	0.000137052	109		5e-08	0.76382	0.0034104	1.00342	0.0113503	1.17102e-06	355
5e-07	1.36638e-11	0.0494722	1.05072	0.00731683	0.00019966	183		5e-07	0.670968	0.00454964	1.00456	0.0107096	2.34087e-06	468
5e-06	2.72391e-12	0.037947	1.03868	0.00542776	0.000213464	406		5e-06	0.0273109	0.0215724	1.02181	0.00977435	6.31796e-05	706
5e-05	3.36687e-24	0.0386455	1.0394	0.00380803	0.000449737	1035		5e-05	0.0104076	0.0220035	1.02225	0.00858846	8.51339e-05	1224
0.0001	1.5935e-22	0.0334147	1.03398	0.00342193	0.000416388	1367		0.0001	0.00243017	0.024575	1.02488	0.00810546	0.000119227	1547
0.001	4.71351e-38	0.0293164	1.02975	0.00227322	0.000726172	4253		0.001	7.16457e-13	0.0446482	1.04566	0.00622165	0.000667758	4098
0.01	1.12182e-83	0.0277238	1.02811	0.00143048	0.00163924	16105		0.01	2.67271e-47	0.061132	1.06304	0.00423188	0.00270303	14676
0.05	4.99908e-136	0.026079	1.02642	0.00105058	0.00268781	43571		0.05	2.15572e-101	0.0671567	1.06946	0.00314144	0.00591021	41214
0.1	4.51543e-161	0.0252996	1.02562	0.000935503	0.00318933	67237		0.1	8.53336e-134	0.0690049	1.07144	0.00280326	0.00782879	64518
0.2	1.52294e-177	0.0241856	1.02448	0.000851306	0.00351912	103079		0.2	8.97514e-158	0.0683009	1.07069	0.00255217	0.0092467	100131
0.5	2.59133e-185	0.0229749	1.02324	0.000791361	0.00367464	172699		0.5	5.68461e-176	0.0671101	1.06941	0.00237285	0.0103217	170551

## Sheet: Figure 2
Figure 2A							Figure 2B
SNP	scz.beta	bca.beta	bca.ub	bca.lb	p.adjust		SNP	bca.beta	scz.beta	scz.ub	scz.lb	p.adjust
rs12062861	0.0910961	-0.0016	-0.018456	0.015256	0.961342		rs2506889	0.0615	0.009798	-0.01294	0.0325338	0.773367
rs10803138	0.0722052	-0.0165	-0.030612	-0.002388	0.144105		rs7513707	0.0554	0.014002	-0.01422	0.0422255	0.751032
rs1498232	0.0720043	0.0112	-0.002324	0.024724	0.344859		rs7529522	0.0478	0.024897	-0.00019	0.0499854	0.25451
rs11210892	0.0677972	-0.0117	-0.025028	0.001628	0.316753		rs666930	0.0347	0.002704	-0.01846	0.0238717	0.951687
rs35998080	0.0690035	-0.0018	-0.01454	0.01094	0.960888		rs11249433	0.0988	0.002904	-0.01964	0.0254442	0.951687
rs301797	0.0660967	0.0076	-0.006316	0.021516	0.628344		rs36107432	0.0428	-0.0268	-0.05012	-0.0034737	0.195046
rs1702294	0.118401	0.0009	-0.014388	0.016188	0.971345		rs11205303	0.0497	0.001301	-0.02183	0.0244288	0.951687
rs11191419	0.101601	-0.0125	-0.02524	0.00024	0.253938		rs4971059	0.0424	0.015598	-0.00675	0.0379417	0.531378
rs7893279	0.1124	0.0037	-0.016096	0.023496	0.960888		rs2992756	0.0506	-0.00951	-0.03067	0.011663	0.7688
rs12421382	0.065104	-0.0072	-0.020136	0.005736	0.628344		rs35383942	0.101	0.002696	-0.04532	0.0507164	0.951687
rs2514218	0.0722052	0.006	-0.007132	0.019132	0.650819		rs59867004	0.0446	0.004802	-0.01911	0.0287135	0.938269
rs55661361	0.0788051	0.0039	-0.009036	0.016836	0.800078		rs11117758	0.0449	-0.0052	-0.03146	0.0210675	0.938269
rs10791097	0.0765999	0.0019	-0.01084	0.01464	0.960888		rs72755295	0.1376	0.029099	-0.04362	0.101815	0.773367
rs75059851	0.0913022	0.0006	-0.015276	0.016476	0.985833		rs4233486	0.0396	-0.0175	-0.04004	0.0050377	0.470105
rs11027857	0.0639977	-0.0057	-0.01844	0.00704	0.650819		rs79724016	0.0975	-0.0245	-0.08506	0.0360664	0.773367
rs35324223	0.0919947	0.0195	0.003036	0.035964	0.144105		rs1707302	0.0364	-0.0072	-0.02974	0.015336	0.827556
rs10860964	0.063003	0.0006	-0.011944	0.013144	0.974123		rs145905639	0.0341	-0.0075	-0.02887	0.0138622	0.798488
rs4766428	0.0693955	0.0128	0.000256	0.025344	0.228865		rs17426269	0.0487	0.013903	-0.01628	0.0440869	0.7688
rs1615350	0.0851005	-0.009	-0.022916	0.004916	0.5187		rs11583393	0.0396	-0.0146	-0.03949	0.0102891	0.645018
rs1024582	0.0989037	0.0194	0.005484	0.033316	0.079417		rs12250948	0.0576	0.025102	-0.00057	0.0507783	0.257973
rs679087	0.0641972	-0.0056	-0.019516	0.008316	0.693356		rs2981579	0.2376	-0.0073	-0.02886	0.0142634	0.814068
rs12826178	0.168206	0.0423	0.017408	0.067192	0.0152935		rs7072776	0.0618	0.008603	-0.01492	0.0321229	0.776588
rs12887734	0.0883039	-0.0017	-0.015028	0.011628	0.960888		rs12260388	0.0924	-0.0078	-0.06346	0.0478645	0.951687
rs1191551	0.0716972	0.0075	-0.007004	0.022004	0.630327		rs10995201	0.1317	-0.0458	-0.0756	-0.0160111	0.0389822
rs67981189	0.0698003	0.0173	0.00456	0.03004	0.0935707		rs1268974	0.0793	0.008097	-0.01385	0.0300491	0.776588
rs2332700	0.0770999	0.0145	0.000388	0.028612	0.228865		rs17145151	0.0572	0.003797	-0.02893	0.0365292	0.951687
rs2693698	0.0617052	-0.0103	-0.022844	0.002244	0.344859		rs11822830	0.0483	-0.0196	-0.04135	0.0021593	0.324588
rs2414718	0.0697965	0.0047	-0.007648	0.017048	0.711997		rs1973765	0.0817	-0.0031	-0.02623	0.0200232	0.951687
rs28681284	0.101601	0.0069	-0.008192	0.021992	0.650819		rs3903072	0.0434	-0.0044	-0.02576	0.0169637	0.938269
rs783540	0.0598986	0.0019	-0.010448	0.014248	0.960888		rs78540526	0.2758	-0.0164	-0.05658	0.0237762	0.773367
rs12902973	0.0790973	0.0121	-0.001424	0.025624	0.316753		rs6597981	0.0439	-0.0123	-0.03465	0.01004	0.673448
rs4702	0.0805053	0.0309	0.018748	0.043052	2.92883e-05		rs1061651	0.0432	-0.0158	-0.04148	0.0098716	0.624615
rs8055219	0.0769981	-0.002	-0.0167	0.0127	0.960888		rs2464264	0.0824	-0.0096	-0.03116	0.0119563	0.7688
rs12691307	0.071902	0.002	-0.010348	0.014348	0.960888		rs206966	0.0487	0.029403	-0.00156	0.0603715	0.272213
rs12932476	0.0597018	0.0113	-0.00144	0.02404	0.316753		rs12422552	0.0552	-0.0392	-0.06409	-0.0143063	0.03759
rs9922678	0.0683967	0.0013	-0.012028	0.014628	0.961342		rs7297051	0.1204	-0.0073	-0.03259	0.0179807	0.86228
rs11658257	0.0662039	0.0233	0.010364	0.036236	0.0123153		rs1027113	0.0713	0.012097	-0.02573	0.0499245	0.827556
rs4523957	0.0697033	-0.015	-0.02774	-0.00226	0.144105		rs10862899	0.0339	-0.0049	-0.02627	0.016462	0.938269
rs9636107	0.0795953	0.0023	-0.009852	0.014452	0.960888		rs17356907	0.0898	0.001399	-0.02232	0.025115	0.951687
rs72986630	0.1459	-0.0234	-0.052016	0.005216	0.344859		rs56404467	0.156	-0.0314	-0.11293	0.0501382	0.776588
rs2905426	0.0677008	0.0444	0.03166	0.05714	7.64491e-10		rs6562760	0.0443	0.003105	-0.02218	0.0283888	0.951687
rs2053079	0.0717968	0.0119	-0.002408	0.026208	0.344859		rs4983544	0.0353	0.010202	-0.01136	0.0317619	0.7688
rs6430095	0.0797996	0.0084	-0.007868	0.024668	0.630327		rs7149262	0.0724	-0.0192	-0.04566	0.0072556	0.513
rs76355118	0.154399	0.0147	-0.016268	0.045668	0.645736		rs11624333	0.0968	-0.0111	-0.0358	0.0135946	0.7688
rs2909457	0.0596969	-0.0008	-0.012952	0.011352	0.971345		rs941764	0.0463	0.002503	-0.01984	0.0248471	0.951687
rs11693094	0.0736035	-0.0001	-0.012448	0.012248	0.9915		rs117068593	0.0589	-0.0056	-0.03383	0.0226197	0.938269
rs59979824	0.071002	0.0059	-0.007428	0.019228	0.650819		rs77554484	0.0741	0.034902	0.003346	0.0664581	0.195046
rs6716963	0.0627964	0.0083	-0.00444	0.02104	0.5187		rs4784227	0.2153	0.001599	-0.02349	0.0266867	0.951687
rs6434928	0.0786969	0.0055	-0.007828	0.018828	0.692262		rs62048402	0.0624	0.009303	-0.01226	0.0308631	0.773367
rs281768	0.104198	0.0156	0.000312	0.030888	0.228865		rs28539243	0.0486	-0.0156	-0.03755	0.0063509	0.523727
rs11685299	0.0662039	0.0099	-0.00284	0.02264	0.370256		rs2432539	0.0349	0.024897	0.002945	0.0468495	0.195046
rs1509378	0.0691995	-0.0066	-0.020124	0.006924	0.635862		rs7500067	0.0785	-0.0023	-0.02778	0.0231826	0.951687
rs7601312	0.0589966	0.0002	-0.011952	0.012352	0.9915		rs4496150	0.0416	-0.0166	-0.0413	0.0080946	0.556128
rs6704768	0.0766003	0.0064	-0.005752	0.018552	0.630327		rs7223535	0.0439	-0.0211	-0.04618	0.0039921	0.382239
rs11682175	0.0734959	0.0001	-0.012052	0.012252	0.9915		rs118045117	0.0605	0.048697	0.009301	0.0880927	0.1564
rs5995756	0.0724974	0.0031	-0.009248	0.015448	0.884264		rs2787486	0.0758	0.007105	-0.01661	0.0308207	0.852326
rs133047	0.109599	-0.0166	-0.037572	0.004372	0.357248		rs8082452	0.0418	0.002297	-0.02612	0.0307174	0.951687
rs9607782	0.0886975	0.0048	-0.009508	0.019108	0.765593		rs170801	0.0591	-0.0022	-0.02591	0.0215184	0.951687
rs760648	0.075803	-0.0076	-0.020144	0.004944	0.571624		rs117618124	0.1074	0.028004	-0.02237	0.0783762	0.673448
rs6439649	0.0709989	0.0153	0.002952	0.027648	0.13013		rs9954058	0.0891	-0.007	-0.04816	0.0341645	0.951687
rs34796896	0.0821975	0.0024	-0.012692	0.017492	0.960888		rs9952980	0.0478	0.023101	0.000561	0.0456411	0.238269
rs17194490	0.0966003	0.0057	-0.01096	0.02236	0.760153		rs78269692	0.0922	0.026703	-0.02328	0.0766834	0.701424
rs75968099	0.0801042	-0.0097	-0.023224	0.003824	0.427968		rs2594714	0.0427	0.039105	0.012057	0.0661527	0.0568782
rs2535627	0.0704025	0.0088	-0.003352	0.020952	0.427968		rs56069439	0.0387	-0.0137	-0.03722	0.0098165	0.645018
rs832190	0.0698969	0.0156	0.003056	0.028144	0.13013		rs7258465	0.0725	0.028898	0.006554	0.0512424	0.125031
rs35518360	0.144795	0.022	-0.002108	0.046108	0.316753		rs2965183	0.0445	0.063604	0.041456	0.0857517	2.352e-06
rs1106568	0.0694037	0.0127	-0.001412	0.026812	0.316753		rs1685191	0.0586	-0.0081	-0.03025	0.0140509	0.776588
rs17073903	0.0814053	0.0089	-0.009916	0.027716	0.645736		rs11672660	0.0472	0.029297	0.002249	0.0563446	0.204278
rs215411	0.0691995	-0.0107	-0.024028	0.002628	0.357248		rs113577745	0.064	0.014302	-0.02117	0.0497778	0.773367
rs3849046	0.0624958	0.0115	-0.001436	0.024436	0.316753		rs4848599	0.0933	-0.0158	-0.0503	0.0186916	0.7688
rs111294930	0.0876995	0.0015	-0.012024	0.015024	0.961342		rs11680449	0.0404	-0.0175	-0.0418	0.006808	0.515395
rs11740474	0.0626949	0.0019	-0.010644	0.014444	0.960888		rs2016394	0.0425	-0.0429	-0.06485	-0.0209446	0.0061367
rs4391122	0.0780048	-0.0009	-0.013052	0.011252	0.971345		rs2010610	0.0535	-0.0064	-0.0358	0.0230005	0.938269
rs159949	0.128103	0.0028	-0.023856	0.029456	0.961342		rs11684853	0.0442	0.025	0.003636	0.0463639	0.195046
rs16867576	0.095801	-0.0015	-0.020708	0.017708	0.971345		rs3769821	0.0565	0.035202	0.012662	0.0577424	0.03759
rs6466055	0.0687982	-0.0023	-0.015236	0.010636	0.960888		rs4442975	0.1274	-0.0234	-0.04457	-0.002236	0.195046
rs13240464	0.080704	0.0072	-0.005932	0.020332	0.628344		rs6436017	0.0399	-0.0114	-0.03316	0.0103513	0.7126
rs7801375	0.0830012	-0.0105	-0.02814	0.00714	0.571624		rs12479355	0.0426	-0.0156	-0.04187	0.0106629	0.644264
rs17529963	0.0628997	0.0044	-0.00834	0.01714	0.760153		rs6725517	0.0468	-0.0004	-0.02196	0.0211599	0.9691
rs58120505	0.0821973	-0.021	-0.033348	-0.008652	0.0152935		rs6122906	0.0507	0.002904	-0.02532	0.0311282	0.951687
rs12704290	0.106105	0.0091	-0.009324	0.027524	0.635862		rs16991615	0.0758	0.009505	-0.03518	0.0541927	0.938269
rs73191547	0.0668986	-0.0069	-0.020816	0.007016	0.635862		rs2403907	0.0796	-0.0206	-0.04353	0.0023356	0.327929
rs36068923	0.0835012	-0.0061	-0.021192	0.008992	0.693356		rs132289	0.2482	-0.0111	-0.07833	0.0561266	0.951687
rs4129585	0.0793009	0.0013	-0.011048	0.013648	0.961342		rs4820318	0.0475	0.021898	-5.4e-05	0.04385	0.25451
rs17687067	0.0762981	0.0034	-0.01228	0.01908	0.93338		rs12628403	0.0849	-0.0055	-0.04941	0.0383992	0.951687
rs73229090	0.0994999	0.0311	0.010716	0.051484	0.0426487		rs5995875	0.1206	-0.0507	-0.0852	-0.016208	0.0568782
rs10108725	0.073204	0.0172	0.001716	0.032684	0.175509		rs28512361	0.0611	0.0126	-0.02503	0.0502323	0.814068
rs13261481	0.0624019	0.004	-0.009132	0.017132	0.800078		rs7650602	0.0489	0.003396	-0.01856	0.0253478	0.951687
rs2945232	0.060504	-0.0191	-0.033604	-0.004596	0.104347		rs58058861	0.0474	-0.0069	-0.03297	0.0191642	0.891137
rs7819570	0.076498	0.0085	-0.007376	0.024376	0.630327		rs7626742	0.1046	0.012195	-0.00917	0.0335593	0.657
rs11139497	0.0656005	0.0002	-0.013128	0.013528	0.9915		rs17838698	0.0517	0.001399	-0.02192	0.024723	0.951687
							rs56387622	0.0942	-0.0135	-0.04937	0.0223673	0.776588
							rs6787391	0.0567	-0.003	-0.02515	0.0191435	0.951687
							rs3821902	0.0623	0.0494	0.018432	0.0803684	0.03759
							rs6805189	0.0339	0.047599	0.026431	0.068767	0.0007637
							rs13066793	0.0685	-0.0016	-0.04864	0.0454387	0.967635
							rs9833888	0.0457	0.003404	-0.02188	0.0286882	0.951687
							rs62331150	0.0494	0.021996	-0.00329	0.0472803	0.35408
							rs77528541	0.0583	0.026395	-0.00849	0.0612833	0.472585
							rs7697216	0.1039	-0.0007	-0.03363	0.0322282	0.9691
							rs6815814	0.052	-0.0064	-0.03168	0.0188845	0.905333
							rs9284657	0.0366	0.0168	-0.00476	0.0383603	0.470105
							rs10022462	0.0375	-0.0139	-0.03565	0.0078599	0.59836
							rs6882649	0.0388	0.025297	0.002757	0.0478373	0.195046
							rs2853669	0.0651	0.003205	-0.02247	0.0288809	0.951687
							rs6596100	0.0439	0.0246	-0.00029	0.0494921	0.25451
							rs11135046	0.0717	-0.0043	-0.02566	0.0170633	0.938269
							rs4702131	0.0424	0.027596	0.006232	0.0489597	0.125031
							rs4562056	0.0416	-0.011	-0.03413	0.0121277	0.7688
							rs12519859	0.0365	0.001199	-0.01997	0.0223673	0.951687
							rs116095464	0.0804	0.003596	-0.04893	0.0561245	0.951687
							rs10941679	0.1278	0.039604	0.014712	0.064496	0.03759
							rs27279	0.0444	-0.0009	-0.02305	0.0212484	0.962191
							rs62355901	0.1734	-0.02	-0.0492	0.0092053	0.550565
							rs1498608	0.0671	0.001001	-0.03565	0.0376525	0.9691
							rs4081859	0.0521	0.028403	0.003707	0.0530988	0.195046
							rs332529	0.0606	-0.0279	-0.0571	0.0013068	0.272213
							rs71559437	0.0686	0.004098	-0.02883	0.0370264	0.951687
							rs68056147	0.0501	-0.0066	-0.03169	0.0184863	0.891137
							rs11977670	0.0522	0.013301	-0.00845	0.0350571	0.624615
							rs62485509	0.0545	-0.0205	-0.05245	0.0114495	0.59836
							rs7971	0.0365	0.016798	-0.00535	0.0389461	0.472585
							rs17156577	0.0578	0.001701	-0.03279	0.0361974	0.955733
							rs7781597	0.0421	0.024498	0.00235	0.0466456	0.195046
							rs17268829	0.0495	0.037204	0.013684	0.0607235	0.03759
							rs514192	0.0383	-0.0094	-0.03273	0.0139199	0.773367
							rs12546444	0.0717	-0.0032	-0.04024	0.0338489	0.951687
							rs13267382	0.0437	-0.0175	-0.04043	0.0054297	0.472585
							rs58847541	0.0626	0.011998	-0.01819	0.0421817	0.773367
							rs10096351	0.1055	0.022696	0.001332	0.0440596	0.214704
							rs7017073	0.0572	-0.0133	-0.03917	0.0125709	0.719967
							rs9693444	0.0626	0.004301	-0.01824	0.0268407	0.939717
							rs4286946	0.0799	-0.0295	-0.05733	-0.0016689	0.214704
							rs72658071	0.1182	-0.0242	-0.06242	0.0140153	0.59836
							rs10978911	0.0839	0.015302	-0.01743	0.0480343	0.7688
							rs630965	0.0992	0.008999	-0.01295	0.0309514	0.773367
							rs1895062	0.049	0.001798	-0.01996	0.0235544	0.951687
							rs10760444	0.0358	0.006602	-0.01476	0.0279657	0.838615
							rs507666	0.0431	-0.0052	-0.03206	0.0216485	0.939717
							rs1985742	0.0588	-0.0084	-0.03094	0.0141354	0.776588

## Sheet: Figure 3
SNP	p.bca	p.scz
rs1000237	1.283e-11	1.826e-08
rs10038	0.01382	0.1541
rs1004079	0.6955	0.4397
rs1005620	0.9733	0.1676
rs1005980	0.01491	0.06714
rs1005981	0.1013	0.269
rs1005982	0.1034	0.2725
rs1006057	0.008439	0.1385
rs1007483	0.784	0.6943
rs1008112	0.8909	0.7007
rs1009136	1.278e-09	1.37e-07
rs1010207	2.016e-09	1.356e-06
rs10164302	0.2598	0.05562
rs10164319	4.575e-28	0.006116
rs10164323	6.136e-27	0.007986
rs1019279	0.759	0.7846
rs1019280	0.8169	0.5801
rs10221450	0.2124	0.05039
rs10221489	0.1966	0.1362
rs10221504	0.7872	0.7007
rs10221529	0.2258	0.03977
rs1024445	0.6706	0.6252
rs1024446	0.228	0.5283
rs10282	2.455e-11	5.261e-08
rs10330	0.9555	0.1821
rs1035063	0.4716	0.05303
rs1035064	0.4531	0.08044
rs1036215	8.233e-05	0.000321
rs10401140	0.8688	0.1102
rs10401193	6.284e-05	0.001447
rs10401610	0.111	0.2303
rs10401653	0.6973	0.5002
rs10401659	0.1561	0.215
rs10401713	0.1313	0.3576
rs10401714	9.459e-06	8.445e-05
rs10401741	2.965e-10	0.2401
rs10401838	0.087	0.199
rs10401926	0.0004407	0.0005861
rs10401969	0.172	0.4651
rs10402054	0.2508	0.01091
rs10402074	0.05646	0.7517
rs10402294	3.848e-07	2.225e-05
rs10402308	0.0001186	0.001248
rs10402321	0.8129	0.5209
rs10402322	3.879e-15	0.03621
rs10402451	3.134e-11	3.363e-08
rs10402516	0.0002087	0.0001131
rs10402536	0.1929	0.5445
rs10402572	0.1155	0.2321
rs10402627	2.531e-11	3.779e-08
rs10402661	0.0007282	0.0105
rs10402779	0.08637	0.1943
rs10402906	0.4246	0.9944
rs10402995	0.09415	0.3067
rs10403182	0.1163	0.2332
rs10403193	0.0839	0.5626
rs10403222	0.5842	0.4469
rs10403231	0.2054	0.5344
rs10403249	1.66e-26	0.006884
rs10403255	0.9108	0.7168
rs10403272	0.5942	0.3563
rs10403273	9.63e-06	0.0001155
rs10403322	0.6164	0.6164
rs10403579	0.0001433	0.0001716
rs10403594	0.09932	0.3201
rs10403620	0.3864	0.03062
rs10403731	0.0005437	0.005238
rs10403759	0.003133	8.726e-07
rs10403859	0.0002357	0.1167
rs10403990	0.1637	0.1032
rs10404200	0.1189	0.1965
rs10404270	0.1086	0.1493
rs10404296	0.7279	0.1034
rs10404484	0.6337	0.7011
rs10404627	0.6346	0.9657
rs10404726	0.02169	0.002571
rs10404728	5.808e-05	0.001296
rs10404799	0.258	0.008745
rs10405189	0.6492	0.7807
rs10405234	2.056e-07	2.287e-05
rs10405364	0.5174	0.4052
rs10405479	5.487e-28	0.007247
rs10405625	2.725e-11	2.632e-08
rs10405635	0.7588	0.6784
rs10405828	0.1429	0.06564
rs10405913	0.2647	0.1571
rs10405946	0.2641	0.7653
rs10406016	0.1384	0.06098
rs10406113	0.3841	0.3281
rs10406254	0.8123	0.1916
rs10406278	6.149e-05	0.0006039
rs10406641	0.3941	0.3447
rs10406659	0.0001462	0.1056
rs10406700	0.1678	0.04216
rs10407122	0.1423	0.05273
rs10407212	0.8763	0.53
rs10407270	0.5365	0.679
rs10407283	0.5697	0.0002775
rs10407322	0.3793	0.8793
rs10407583	0.1428	0.06104
rs10407590	0.9566	0.136
rs10407726	0.8539	0.8388
rs10407741	0.04776	0.7185
rs10407776	0.09608	0.2912
rs10407920	0.6765	0.1128
rs10407925	0.0961	0.2778
rs10407927	0.0961	0.2778
rs10407933	8.598e-06	8.63e-05
rs10407952	2.357e-09	2.324e-06
rs10408021	0.1911	0.1176
rs10408090	0.1889	0.8917
rs10408099	0.1252	0.1775
rs10408237	0.09565	0.2998
rs10408395	0.01014	0.8675
rs10408401	2.37e-11	9.225e-07
rs10408416	0.09392	0.3228
rs10408596	0.001501	0.06848
rs10408612	0.1392	0.05213
rs10408752	0.7772	0.7828
rs10408828	0.2084	0.1442
rs10408875	0.001566	0.09177
rs10409164	0.7825	0.6246
rs10409169	0.325	0.1415
rs10409193	0.363	0.3561
rs10409195	0.9293	0.3193
rs10409234	1.843e-09	1.358e-06
rs10409346	4.72e-15	0.02991
rs10409380	0.08272	0.4895
rs10409392	0.3718	0.8371
rs10409408	8.93e-15	0.0299
rs10409483	1.129e-26	0.007458
rs10409500	0.201	0.8313
rs10409505	3.069e-27	0.007458
rs10409508	0.1281	0.2313
rs10409512	0.7375	0.8711
rs10409515	0.1169	0.2424
rs10409546	0.438	0.9696
rs10409614	0.7357	0.9315
rs10409629	0.7695	0.9408
rs10409894	0.1146	0.7274
rs10410004	0.7451	0.1376
rs10410079	0.4386	0.9705
rs10410223	0.9085	0.916
rs10410313	0.8602	0.9536
rs10410399	0.4994	0.3952
rs10410451	0.7827	0.6086
rs10410509	0.1804	0.1374
rs10410568	0.5736	0.479
rs10410664	2.672e-11	2.628e-08
rs10410777	0.1117	0.147
rs10410797	3.542e-16	0.03026
rs10410969	0.1858	0.1884
rs10410987	0.748	0.3943
rs10411009	2.708e-26	0.01043
rs10411724	0.001892	0.1159
rs10411761	0.0002056	0.1159
rs10411989	0.3338	0.7587
rs10412053	0.7662	0.3509
rs10412092	0.4388	0.781
rs10412176	0.007885	0.0001852
rs10412238	0.08479	0.6365
rs10412409	0.6277	0.09326
rs10412558	0.316	0.8092
rs10412694	0.9576	0.8561
rs10412710	0.8181	0.6866
rs10412858	0.624	0.1069
rs10412885	0.6708	0.1397
rs10413237	1.583e-26	0.01264
rs10413570	0.005702	0.1612
rs10413736	0.9119	0.1083
rs10413750	0.8751	0.1081
rs10413783	0.2016	0.9369
rs10413922	4.18e-15	0.03937
rs10413939	0.1467	0.05433
rs10414004	0.1434	0.03317
rs10414298	0.4613	0.6993
rs10414343	0.002464	0.01397
rs10414427	0.7071	0.4652
rs10414504	0.09535	0.1652
rs10414676	0.1477	0.2968
rs10414712	0.05693	0.3444
rs10414795	0.5969	0.1528
rs10414830	2.696e-11	3.003e-08
rs10414919	0.9151	0.6261
rs10415019	0.1168	0.09153
rs10415179	0.9104	0.7076
rs10415257	0.8618	0.4956
rs10415278	0.0002683	0.0004046
rs10415303	0.1306	0.05201
rs10415320	1.547e-08	0.2089
rs10415451	0.367	0.1375
rs10415560	0.244	0.4095
rs10415614	0.1122	0.19
rs10415754	0.8265	0.4637
rs10415813	0.2331	0.4865
rs10415849	0.001552	0.07347
rs10415986	0.7332	0.1127
rs10415987	0.9736	0.8498
rs10416080	0.005306	0.01991
rs10416180	0.1701	0.04403
rs10416355	0.05523	0.3443
rs10416469	0.9175	0.7852
rs10416612	0.9126	0.7756
rs10416757	0.1174	0.2101
rs10416783	0.6797	0.604
rs10416812	0.5473	0.6484
rs10416924	0.1627	1.515e-05
rs10416993	5.341e-16	0.02812
rs10417027	0.744	0.6451
rs10417084	0.2004	0.1608
rs10417097	0.1606	1.01e-05
rs10417134	0.1174	0.2301
rs10417175	0.02498	0.7959
rs10417318	0.4353	0.9404
rs10417332	0.1176	0.2705
rs10417796	0.01464	0.4985
rs10417932	0.2078	0.1758
rs10417974	0.8109	0.6775
rs10418051	0.0003774	0.03248
rs10418053	0.0106	0.4598
rs10418107	0.1177	0.2377
rs10418110	0.2081	0.1067
rs10418140	0.7604	0.9291
rs10418155	0.1703	0.2257
rs10418279	0.0001986	0.1569
rs10418331	3.784e-15	0.03987
rs10418501	0.1814	0.1927
rs10418514	0.3413	0.2816
rs10418554	5.459e-15	0.03383
rs10418572	0.744	0.8041
rs10418636	0.124	0.2248
rs10418651	0.8213	0.5776
rs10419226	0.6541	0.4607
rs10419245	4.12e-10	1.871e-06
rs10419404	1.613e-26	0.002235
rs10419563	0.3049	0.1234
rs10419635	0.5765	0.09429
rs10419672	0.0002098	0.006388
rs10419908	0.1475	0.05415
rs10419912	3.211e-11	3.297e-08
rs10419977	0.3192	0.4178
rs10419998	0.0008469	0.01096
rs10420011	0.7417	0.9593
rs10420074	0.1567	0.3493
rs10420079	0.0879	0.3577
rs10420120	0.002211	0.581
rs10420124	0.739	0.9151
rs10420199	0.1122	0.2287
rs10420228	0.731	0.4903
rs10420384	1.595e-15	0.03964
rs10420397	0.3649	0.8045
rs10420445	0.3527	0.5127
rs10420508	0.1155	0.2314
rs10420771	0.1784	0.8879
rs10420900	0.8698	0.9573
rs10420918	0.2894	0.7375
rs10420919	0.2854	0.7739
rs10420951	0.02378	0.4633
rs10421019	0.8918	0.8849
rs10421280	0.6516	0.6923
rs10421328	5.664e-07	0.0004597
rs10421503	0.9418	0.0489
rs10421505	0.0003996	0.01027
rs10421524	0.1162	0.2373
rs10421611	0.04122	0.2335
rs10421947	0.03345	0.8079
rs10422033	0.3177	0.3886
rs10422232	0.01491	0.3255
rs10422335	0.6379	0.9052
rs10422561	0.06651	0.3476
rs10422664	0.2856	0.7836
rs10422819	1.34e-11	1.813e-08
rs10422858	0.607	0.4561
rs10422893	8.754e-06	9.362e-05
rs10422898	0.9841	0.483
rs10422906	0.8069	0.9241
rs10422973	0.2676	0.7256
rs10422974	5.289e-09	0.203
rs10423102	0.4351	0.5656
rs10423271	0.1929	0.5639
rs10423311	2.857e-07	2.395e-05
rs10423449	0.0002328	0.0002731
rs10423526	0.8454	0.9714
rs10423676	0.2353	0.6175
rs10423742	0.9172	0.7835
rs10423802	5.06e-16	0.02204
rs10423815	0.5669	0.411
rs10423852	0.4713	0.5433
rs10423874	8.943e-06	0.0001421
rs10423976	0.8444	0.9734
rs10424149	0.06019	0.1068
rs10424229	7.957e-09	0.1817
rs10424365	0.07274	0.8449
rs10424369	0.0002092	0.1062
rs10424475	0.2501	0.7326
rs10424553	0.4018	0.14
rs10424702	0.000615	0.03692
rs10424838	0.1684	0.05092
rs10425018	0.2331	0.4104
rs10425313	0.2553	0.6723
rs10425448	0.3216	0.1314
rs10425466	0.2547	0.7973
rs10425483	0.3027	0.2937
rs10425534	0.1432	0.05389
rs10425565	0.09338	0.2475
rs10425878	0.2577	0.7762
rs10425982	7.396e-27	0.007157
rs10426141	0.4508	0.3942
rs10426199	0.1064	0.2281
rs10426206	0.1093	0.1961
rs10426605	0.2358	0.1135
rs10426637	0.1294	0.8719
rs10426668	0.1316	0.1111
rs10426768	6.553e-16	0.0311
rs10426780	8.088e-10	2.671e-06
rs10426871	0.1233	0.1505
rs10426937	0.9308	0.7702
rs10427083	1.213e-26	0.01086
rs1043192	0.3323	0.5684
rs1043327	3.039e-27	0.01002
rs1047361	3.036e-11	3.391e-08
rs1048421	0.768	0.7677
rs10500212	0.06979	0.19
rs10500213	0.5866	0.0577
rs1050483	0.08978	0.5368
rs1050544	0.01372	0.4881
rs1054284	7.939e-11	3.014e-08
rs1054308	0.01647	0.002348
rs1054685	0.1283	1.176e-05
rs1054930	2.01e-11	2.146e-08
rs1061270	0.2442	0.87
rs1063966	3.113e-11	3.317e-08
rs1064351	0.4497	0.122
rs1064395	6.658e-06	0.0001199
rs1070430	0.5414	0.4161
rs1076234	0.1574	0.4214
rs1076235	0.1188	0.4374
rs1079543	0.6855	0.6756
rs10854003	0.7156	0.07275
rs10854004	0.2161	0.05295
rs10854005	0.5236	0.5475
rs10854006	0.001892	0.08069
rs10854008	0.06927	0.4408
rs10854009	0.01769	0.4824
rs10854010	0.1664	0.5736
rs10854011	0.1453	0.5369
rs10854012	0.0782	0.5996
rs10854013	0.8743	0.3306
rs10854015	0.7433	0.382
rs10854016	0.9801	0.9172
rs10854017	0.7424	0.777
rs10854018	0.1431	0.09242
rs10854166	3.574e-10	0.1462
rs10896	0.4387	0.8878
rs1097506	0.3863	0.0544
rs1097507	0.1364	0.1307
rs1097508	0.1359	0.1105
rs1097509	0.01359	0.3736
rs1097510	0.01533	0.3897
rs1097511	0.4649	0.4564
rs11085236	0.7062	0.07315
rs11085237	0.2049	0.5039
rs11085239	0.2207	0.5149
rs11085240	0.0194	0.03228
rs11085241	0.01336	0.03595
rs11085242	0.4368	0.1466
rs11085244	0.5975	0.1544
rs11085245	0.00335	0.01759
rs11085247	0.4225	0.0352
rs11085249	0.4361	0.3039
rs11085252	0.002279	0.07203
rs11085253	0.0109	0.1842
rs11085254	0.127	0.4439
rs11085255	0.3849	0.7187
rs11085256	0.3464	0.2713
rs11085257	0.4402	0.9016
rs11085258	0.4776	0.8789
rs11085259	0.000634	0.006865
rs11085260	6.427e-05	0.05509
rs11085261	0.0006391	0.009389
rs11085264	4.834e-05	0.0001335
rs11085268	0.06977	0.1517
rs11085270	0.1297	0.3081
rs11085271	0.6185	0.1742
rs11085273	0.01498	0.01703
rs11085277	0.935	0.5882
rs11085278	0.5837	0.1152
rs11085281	0.1133	0.1581
rs11085282	0.01597	0.5173
rs11085283	0.7923	0.6142
rs11085284	0.9034	0.3961
rs11085285	0.7835	0.1491
rs11085286	0.8954	0.9273
rs11085289	0.1358	0.04408
rs11085290	0.1358	0.04391
rs11085291	0.1421	0.05445
rs11085292	0.548	0.3264
rs11085293	0.7479	0.9036
rs11085294	0.7172	0.9088
rs11085295	0.5945	0.6764
rs11085296	0.5545	0.9458
rs11085297	0.3525	0.1159
rs11085300	0.01594	0.3732
rs11085303	0.01687	0.228
rs11085304	0.01687	0.228
rs11085305	0.01835	0.2825
rs11085306	0.02459	0.3518
rs11085307	0.02607	0.338
rs11085308	0.08771	0.3703
rs11085309	0.09972	0.352
rs11086113	2.521e-08	0.1172
rs11086114	0.8381	0.4581
rs11086115	0.2348	0.3025
rs11086116	0.1181	0.9961
rs11086118	0.0001089	0.04597
rs11086119	0.01069	0.07413
rs11086120	0.2715	0.183
rs111234557	0.008534	0.1055
rs111247238	0.07576	0.0642
rs111274817	0.8492	0.9677
rs111280672	0.0005668	0.3833
rs111304645	0.7167	0.02288
rs111333992	0.1542	0.1689
rs111336089	0.7059	0.736
rs111348330	0.1702	0.1463
rs111367398	0.04074	0.7473
rs111369268	0.01517	0.1231
rs111384237	0.1292	0.08238
rs111391164	0.004645	0.9576
rs111406321	3.223e-05	8.891e-05
rs111406374	0.554	0.05555
rs111430602	0.2037	0.1368
rs111436952	0.1264	0.09624
rs111442056	0.01712	0.2766
rs111444407	6.629e-06	7.461e-05
rs111452391	0.009107	0.2726
rs111453104	0.8144	0.9413
rs111479736	0.1894	0.1488
rs111492783	1.1e-05	0.0002038
rs111502349	0.7787	0.8821
rs111503327	0.1698	0.6442
rs111510395	0.06556	0.08134
rs111530193	0.3387	0.325
rs111532577	0.0008363	0.03062
rs111551153	0.09245	0.8968
rs111551996	0.004163	0.01558
rs111567899	0.3025	0.4595
rs111569381	7.132e-05	0.3781
rs111599205	0.1416	0.09181
rs111599924	0.4756	0.7091
rs111615037	0.1252	0.7051
rs111620326	0.6766	0.7876
rs111626260	0.1932	0.1296
rs111627296	0.07615	0.2299
rs111636327	0.2265	0.03226
rs111640828	0.1625	0.1752
rs111643510	0.06351	0.7215
rs111666872	0.7385	0.7796
rs111682204	1.681e-08	0.2338
rs111691086	0.06857	0.2071
rs111691707	0.3973	0.5962
rs111698727	0.2136	0.9526
rs111701515	0.2761	0.6243
rs111745943	0.0006983	0.265
rs111755745	0.369	0.2761
rs111782827	0.006027	0.8746
rs111785853	0.1919	0.1478
rs111790312	0.622	0.6021
rs111807928	0.5457	0.6228
rs111815169	8.355e-05	0.3845
rs111881536	0.1735	0.1675
rs111884641	0.8889	0.99
rs111938093	0.1041	0.7526
rs111941379	0.01494	0.2802
rs111956051	0.9155	0.8027
rs111981776	0.1489	0.7257
rs112010815	0.5213	0.8777
rs112014012	0.0001829	0.1354
rs112015278	0.1859	0.1857
rs112016258	0.1729	0.1437
rs112028398	0.2569	0.1267
rs112041952	0.328	0.3562
rs112042202	0.1747	0.1467
rs112046750	0.284	0.05001
rs112071294	0.5335	0.7599
rs112076022	0.1969	0.1417
rs112104901	0.6697	0.7958
rs112116399	0.00815	0.08425
rs112121176	0.02353	0.3499
rs112125416	0.09382	0.1631
rs112132822	0.1525	0.915
rs112134607	0.2151	0.1283
rs112135402	0.258	0.4481
rs1121387	0.8646	0.9438
rs1121388	0.8612	0.9508
rs112139598	0.7788	0.91
rs112215404	0.002889	0.2577
rs112219496	7.765e-06	0.0001081
rs112247592	0.4255	0.6084
rs112253053	7.274e-05	0.0002819
rs112253475	0.001243	0.8841
rs112254184	0.0007355	0.2976
rs112255656	0.1725	0.1364
rs112279424	0.3942	0.02476
rs1122821	0.8722	0.4688
rs112312644	0.2347	0.1223
rs112316135	0.6991	0.502
rs112327488	0.19	0.148
rs112352943	0.5783	0.4123
rs112368929	0.001726	0.2865
rs112375973	0.09188	0.9117
rs112394473	0.0001167	0.3242
rs112396664	0.0001109	0.378
rs112407494	0.0002459	0.0851
rs112416151	0.001563	0.04256
rs112417484	0.2978	0.3705
rs112419404	0.1548	0.3809
rs112442797	0.4598	0.9605
rs112468555	0.5354	0.5596
rs112469033	0.06393	0.02987
rs1124855	0.2556	0.3081
rs112488306	0.6263	0.4561
rs1124921	0.6775	0.6181
rs112502792	0.7163	0.4801
rs112512188	0.138	0.7898
rs112525753	0.4513	0.8985
rs112546121	0.7517	0.04403
rs112547871	0.05928	0.7291
rs112549390	0.1801	0.1506
rs112551620	0.03922	0.7578
rs112571202	0.3119	0.1908
rs112573539	0.01651	0.2178
rs112583951	0.1869	0.6928
rs112586252	0.05009	0.06462
rs112616691	0.4575	0.9481
rs112619438	0.0001255	0.3788
rs112628092	0.457	0.8728
rs112659045	0.2029	0.1529
rs112664801	0.7674	0.912
rs112693319	0.1429	0.04098
rs112698437	0.1722	0.1412
rs112723967	0.2018	0.1367
rs112730031	0.1308	0.1242
rs112735447	0.793	0.7437
rs112739151	0.07939	0.2284
rs1127821	0.1521	0.7108
rs112798634	0.01017	0.01702
rs112806894	0.0001256	0.4755
rs112821110	0.1941	0.1474
rs112823387	0.0002915	0.07115
rs112845755	0.0001127	0.3664
rs112847853	0.2735	0.7956
rs112860492	0.0007132	0.357
rs112871667	0.2396	0.05508
rs112879098	0.0003572	0.0004821
rs112889211	0.1313	0.11
rs112891911	0.4313	0.6147
rs112901214	0.4244	0.9345
rs112923502	0.1166	0.3858
rs112949659	0.01959	0.5849
rs112956930	0.07527	0.06107
rs112977475	0.2177	0.03866
rs112994037	0.2478	0.5947
rs112996158	0.4457	0.9298
rs113000144	0.001711	0.2862
rs113062853	0.07922	0.2006
rs113087336	0.002356	0.281
rs113093604	0.003304	0.3579
rs113115251	0.1409	0.1027
rs113123646	0.1048	0.2049
rs113138770	0.2035	0.1371
rs113142569	0.1946	0.1383
rs113142705	0.01658	0.3251
rs113145184	7.079e-05	0.000427
rs113148885	0.1376	0.2417
rs113149974	0.369	0.2779
rs113154292	0.002361	0.2805
rs113155923	0.1545	0.163
rs113156563	0.4301	0.6218
rs113159465	6.811e-05	0.3756
rs113161016	0.002981	0.2527
rs113189113	0.5956	0.08383
rs113189244	0.3326	0.1944
rs113201419	0.9705	0.7073
rs113219486	0.2111	0.8641
rs113219907	0.0002393	0.3452
rs113227884	0.9285	0.1303
rs113252987	0.1205	0.7097
rs113291788	0.1861	0.1732
rs113302968	0.3174	0.2968
rs113319636	0.1766	0.1366
rs113327932	0.3817	0.418
rs113341342	0.0306	0.5235
rs113344618	0.2724	0.5986
rs113350499	0.1699	0.1389
rs113361823	0.4255	0.3315
rs113363022	0.00156	0.0767
rs113365218	0.0006655	0.05632
rs113384715	0.001723	0.4333
rs113405950	0.002361	0.2805
rs113425558	0.4511	0.4216
rs113428937	2.582e-05	0.8303
rs113445185	0.2905	0.1913
rs113465793	1.213e-08	0.4069
rs113480875	0.009121	0.6001
rs113488824	0.1616	0.1576
rs113493829	0.2117	0.129
rs113496158	0.17	0.1451
rs113523005	0.5004	0.8463
rs113525103	0.6491	0.6879
rs113527843	3.862e-05	0.0001445
rs113535285	0.05817	0.1394
rs113536478	0.6056	0.09334
rs113564583	0.0832	0.06816
rs113571327	0.00113	0.1806
rs113593105	0.7827	0.7454
rs113604794	0.00591	0.888
rs113610638	0.003191	0.09511
rs113611774	0.43	0.4714
rs113611839	0.001535	0.08751
rs113625239	0.02388	0.3882
rs113630067	0.7883	0.8033
rs113663053	0.003935	0.9618
rs113702251	0.02527	0.1401
rs113733875	0.1969	0.1401
rs113735355	2.096e-05	0.7598
rs113767222	0.1636	0.04291
rs113778921	0.02659	0.5198
rs113811973	0.3947	0.1337
rs113830355	2.165e-05	0.793
rs113841472	3.986e-05	9.868e-05
rs113844540	0.3442	0.3422
rs113876761	0.164	0.148
rs113895681	0.2388	0.05338
rs113920263	0.0241	0.002922
rs113922020	0.3491	0.04229
rs113940434	0.0943	0.03383
rs113954889	0.9381	0.5205
rs113973066	0.1338	0.9545
rs113980591	3.801e-05	0.0001069
rs113984459	0.1896	0.1466
rs113993037	0.5399	0.0745
rs114025173	0.3918	0.5342
rs114251596	0.3532	0.7591
rs114267591	0.7275	0.01792
rs114395069	0.809	0.04163
rs114409158	0.08785	0.3327
rs114519894	0.8489	0.7911
rs114561345	0.4692	0.07528
rs114631943	0.08614	0.2934
rs114672227	0.006776	0.2811
rs114681259	0.1739	0.438
rs114721514	0.8101	0.7354
rs114747307	0.3795	0.1086
rs114759716	0.65	0.8549
rs114786762	0.7852	0.7829
rs114791165	0.3399	0.6396
rs114820965	0.4298	0.4705
rs114834368	0.3572	0.1983
rs114951766	0.953	0.6808
rs114984899	0.00016	0.08853
rs115032861	0.3412	0.6916
rs115069817	0.7452	0.4979
rs115123626	0.05108	0.9482
rs115134258	0.7021	0.7718
rs115138868	0.4851	0.5875
rs115173693	0.8642	0.07526
rs115379774	0.6501	0.8543
rs115398081	0.4683	0.05308
rs11540741	0.03466	0.407
rs115442261	0.2042	0.1363
rs115472139	0.1513	0.03757
rs11549380	0.1591	0.03452
rs11549381	0.3603	0.7192
rs115506409	0.6992	0.03866
rs11555053	3.876e-05	0.0002527
rs115608908	0.829	0.04468
rs115714429	0.0001584	0.1109
rs115752256	0.9198	0.8736
rs115762581	0.4301	0.4709
rs115855287	0.1233	0.7269
rs115921513	0.8851	0.7315
rs115976633	0.3668	0.7254
rs115977821	0.8498	0.7841
rs116106051	0.5009	0.7537
rs116169549	0.0136	0.3041
rs116437621	0.8341	0.792
rs116548321	0.5432	0.04334
rs116573642	0.0635	0.2241
rs116657685	0.1794	0.1624
rs11665917	0.1329	0.5323
rs11665939	0.472	0.9849
rs11665940	0.1641	0.3316
rs11665980	0.4563	0.7651
rs11666006	0.02775	0.327
rs11666022	0.02514	0.2668
rs11666100	0.7587	0.4924
rs11666112	0.8266	0.6076
rs11666234	0.2057	0.2341
rs11666235	0.6598	0.2146
rs11666340	0.551	0.5609
rs11666553	0.0007926	0.01027
rs11666591	0.8152	0.4138
rs11666627	0.8065	0.5763
rs11666718	0.1853	0.03945
rs11666775	0.7814	0.4792
rs11666799	0.009102	0.09153
rs11666888	0.009329	0.09128
rs11666943	0.008104	0.3442
rs11666949	0.9482	0.5304
rs11666955	0.03188	0.2378
rs11666960	0.4296	0.01206
rs11667100	0.02792	0.4239
rs11667170	0.1837	0.2267
rs11667300	0.4264	0.6115
rs11667450	0.003395	0.1274
rs11667478	0.819	0.4113
rs11667528	0.04415	0.3301
rs11667551	0.8715	0.5729
rs11667828	2.08e-07	9.742e-06
rs11667834	0.6289	0.9795
rs11667844	1.375e-07	8.463e-06
rs11667922	0.5367	0.3516
rs11667950	0.0002853	0.1203
rs11668053	0.001731	0.221
rs11668103	0.09642	0.5403
rs11668104	0.007521	0.07749
rs11668131	0.1058	0.5263
rs11668203	4.135e-05	0.0001912
rs11668300	0.1276	0.5339
rs11668319	0.1276	0.5415
rs11668328	0.1416	0.7342
rs11668361	0.8194	0.6373
rs11668386	0.0006765	0.05751
rs11668413	0.5132	0.7728
rs11668517	0.4134	0.7547
rs11668541	0.1446	0.6705
rs11668545	0.01292	0.03345
rs11668587	0.2026	0.108
rs11668617	0.2501	0.6646
rs11668620	0.345	0.006429
rs11668674	0.9925	0.5054
rs11668676	0.9775	0.603
rs11668677	0.0002243	0.1657
rs11668688	0.5601	0.6146
rs11668704	7.164e-15	0.03332
rs11668721	0.0001439	0.0001938
rs11668734	0.0002252	0.113
rs11668749	0.003191	0.09521
rs11668818	0.9901	0.5044
rs11668827	0.07214	0.2926
rs11668971	0.02564	0.003855
rs11668982	0.02405	0.2174
rs11669010	7.691e-05	0.3014
rs11669075	0.1576	0.3269
rs11669119	0.5679	0.346
rs11669204	0.003605	0.2954
rs11669303	0.0001541	0.4977
rs11669365	0.04507	0.2271
rs11669408	0.1017	0.5015
rs11669516	1.511e-05	0.000783
rs11669558	6.719e-05	0.0002809
rs11669578	0.003362	0.1036
rs11669730	4.641e-05	0.0001467
rs11669761	0.05554	0.1574
rs11669770	0.09638	0.4549
rs11669776	0.08835	0.2043
rs11669860	0.05174	0.2583
rs11669861	0.05792	0.2609
rs11669867	0.0003779	0.187
rs11669988	0.1141	0.7739
rs11670024	0.14	0.9278
rs11670056	6.093e-05	0.009044
rs11670204	0.5672	0.5846
rs11670239	0.5495	0.527
rs11670287	0.856	0.4162
rs11670392	3.872e-15	0.02297
rs11670430	0.334	0.005171
rs11670437	0.5583	0.778
rs11670447	0.4806	0.8184
rs11670555	0.0314	0.2762
rs11670634	0.7461	0.4752
rs11670687	4.947e-05	0.0001335
rs11670710	2.003e-07	1.228e-05
rs11670761	4.418e-05	0.0001327
rs11670775	4.054e-05	0.0001484
rs11670800	0.03515	0.1934
rs11670875	0.04959	0.3488
rs11670882	1.019e-05	0.0002662
rs11670952	0.2914	0.516
rs11671014	0.1277	0.1126
rs11671050	0.09634	0.3387
rs11671066	0.05766	0.1291
rs11671119	0.00207	0.9725
rs11671253	3.942e-05	0.0001233
rs11671417	0.0193	0.2679
rs11671506	0.003216	0.1053
rs11671527	0.0002069	0.114
rs11671619	0.2927	0.4718
rs11671684	0.0003274	0.0007429
rs11671696	0.7536	0.8232
rs11671780	0.2498	0.7429
rs11671950	0.6954	0.849
rs11671964	0.8953	0.3626
rs11672144	0.3914	0.7813
rs11672177	0.2915	0.8684
rs11672216	0.0002373	0.1147
rs11672235	0.1364	0.04335
rs11672239	0.7897	0.889
rs11672275	0.1505	0.05116
rs11672297	0.8564	0.5526
rs11672355	0.006811	0.07152
rs11672377	0.5649	0.3278
rs11672385	3.103e-15	0.01178
rs11672464	0.7527	0.4796
rs11672489	0.7547	0.4599
rs11672515	0.7234	0.5092
rs11672535	0.7551	0.4748
rs11672668	0.7568	0.4734
rs11672670	0.01981	0.2362
rs11672862	0.2527	0.5414
rs11672881	0.171	0.3316
rs11672921	0.9504	0.4938
rs11673113	0.1928	0.03813
rs11673194	0.7572	0.3766
rs11673240	0.9069	0.746
rs11673473	0.02186	0.3263
rs11673643	0.7663	0.4794
rs116746278	0.839	0.7819
rs116760295	0.0002186	0.08266
rs116845972	0.001269	0.5501
rs116872697	0.9598	0.6903
rs116875009	2.132e-06	0.5199
rs116891451	0.8997	0.9834
rs116904583	0.02894	0.1522
rs116911930	0.7458	0.09245
rs116927317	0.4712	0.02668
rs116930377	0.3648	0.9885
rs116932227	0.04392	0.2322
rs116942606	0.01354	0.318
rs116953692	0.2655	0.6906
rs116954357	0.8369	0.4185
rs116962777	0.312	0.4264
rs116969343	0.006528	0.3487
rs116989733	0.7996	0.6917
rs116991136	0.8587	0.6815
rs116993124	0.4413	0.9373
rs117004867	0.6738	0.5803
rs117009988	0.3462	0.01556
rs117028758	0.5654	0.5024
rs117070319	0.3464	0.009819
rs117078633	0.2457	0.9575
rs117094514	0.673	0.0288
rs117096219	0.05138	0.7722
rs117109209	0.1201	0.02579
rs117117558	0.8619	0.8343
rs117119861	0.5056	0.4635
rs117131852	0.04378	0.8873
rs117133189	0.767	0.5858
rs117142764	0.6907	0.7451
rs117143105	0.5933	0.1996
rs117154375	0.918	0.8413
rs117154473	0.1408	0.1745
rs117168727	0.4254	0.4811
rs117177764	0.1781	0.9909
rs117211530	2.691e-05	0.8214
rs117216156	0.4091	0.2166
rs117239020	0.1203	0.9206
rs117257698	0.6802	0.5751
rs117265909	0.4714	0.4928
rs117269901	0.05586	0.893
rs117286556	0.01214	0.03285
rs11729	0.9781	0.8775
rs117316432	0.05327	0.3455
rs117335191	3.031e-05	0.009435
rs117336549	0.9396	0.8841
rs117350146	0.6899	0.1354
rs117360667	0.9567	0.1507
rs117380638	0.9435	0.02822
rs117387811	0.9563	0.6724
rs117407941	0.01411	0.849
rs117413129	0.2203	0.4687
rs117425981	0.3178	0.447
rs117426378	0.89	0.8739
rs117427429	0.4464	0.8961
rs117503413	0.0001902	0.1421
rs117512253	0.1315	0.4012
rs117535299	0.9819	0.9165
rs117535726	0.05074	0.002248
rs117535786	0.06178	0.1335
rs117548341	0.6444	0.462
rs117558072	0.6697	0.8513
rs117559406	0.2667	0.3379
rs117570374	0.955	0.8757
rs117586381	0.7168	0.5868
rs117586716	0.294	4.751e-05
rs117605534	0.1126	0.331
rs117607802	0.7621	0.5971
rs117611239	0.8156	0.4175
rs117629190	0.5987	0.7835
rs117636304	0.01784	0.5711
rs117643566	0.6427	0.4947
rs117646247	0.7514	0.6592
rs117651603	0.1547	0.5125
rs117657536	0.1364	0.08011
rs117660826	0.3419	4.443e-05
rs117663493	0.02632	0.8513
rs117669743	0.2177	0.03862
rs117670009	0.1534	0.19
rs117674834	0.4753	0.01962
rs117675947	0.9691	0.02425
rs117676382	0.09681	0.1121
rs117688158	0.1968	0.1583
rs117689945	0.7358	0.5
rs117706432	0.8235	0.4796
rs117711671	0.8006	0.5804
rs117714863	0.77	0.6
rs117737741	0.5261	0.4987
rs117758034	0.8908	0.7719
rs117775198	0.0001518	0.2927
rs117799460	0.704	0.6228
rs117813784	0.02078	0.5625
rs117843432	0.2526	0.9377
rs117844523	0.8517	0.9456
rs117847062	0.6425	0.4929
rs117854025	0.3841	0.000205
rs117859221	0.5131	0.496
rs117860403	0.05715	0.1824
rs117878047	0.5362	0.02325
rs117895481	0.8069	0.1027
rs117923614	0.4566	0.9522
rs117924058	0.6758	0.7681
rs117924762	0.5163	0.4898
rs117938925	0.02257	0.7648
rs117943325	0.5979	0.5002
rs117951162	0.8764	0.2804
rs117956919	0.9978	0.469
rs117965592	0.0007239	0.4948
rs117973532	0.5724	0.4292
rs117980651	0.03399	0.9751
rs117982956	0.8897	0.5075
rs117986951	0.3642	0.3935
rs117989696	0.4108	0.01194
rs118018885	0.3488	3.551e-05
rs118028348	0.6931	0.7012
rs118036188	0.5041	0.4227
rs118043674	0.005892	0.8532
rs118052736	0.03081	0.1904
rs118064953	0.7111	0.0002187
rs118082755	0.4415	0.8554
rs118087542	0.01474	0.4273
rs118087714	0.8978	0.148
rs118098022	0.4397	0.5948
rs118117744	0.8163	0.3711
rs118126615	0.6884	0.5214
rs118136441	0.5905	0.9088
rs118144297	0.1057	0.5021
rs118150194	0.3738	0.009186
rs118163672	0.9918	0.9793
rs118168793	0.1005	0.5375
rs118170821	0.05511	0.367
rs118179986	0.03735	0.7421
rs118188450	0.3577	0.8915
rs11878202	0.003715	4.908e-07
rs11878280	0.5889	0.09189
rs11878301	0.2721	0.5993
rs11878327	0.1779	0.159
rs11878358	0.002803	0.1054
rs11878368	0.5793	0.7624
rs11878477	0.06349	0.04699
rs11878507	0.07799	0.03326
rs11878582	0.9714	0.7516
rs11878733	0.1804	0.1507
rs11879004	0.1717	0.1697
rs11879266	0.2066	0.1365
rs11879300	0.1075	0.3071
rs11879504	0.1816	0.1416
rs11879528	0.3526	0.897
rs11879671	0.4887	0.8255
rs11879714	0.7849	0.8642
rs11879715	0.268	0.6219
rs11879757	3.4e-15	0.02638
rs11879838	0.004021	6.613e-07
rs11879855	0.4382	0.9512
rs11879878	0.1289	0.04188
rs11879920	0.7098	0.7682
rs11880550	0.09351	0.273
rs11880617	0.1699	0.143
rs11880800	0.00611	0.04133
rs11880870	0.02187	0.003034
rs11880902	0.188	0.8507
rs11880933	0.8712	0.9185
rs11881172	0.2069	0.1561
rs11881188	0.1481	0.09761
rs11881199	0.06245	0.02368
rs11881216	0.09035	0.9578
rs11881262	0.1903	0.1219
rs11881338	0.07072	0.02632
rs11881814	0.09485	0.3173
rs11881830	0.1881	0.1525
rs11881838	0.1172	0.23
rs11881980	0.6969	0.9131
rs11882017	0.1877	0.1491
rs11882030	0.1847	0.1488
rs11882057	0.1903	0.1489
rs11882123	9.551e-10	1.958e-06
rs11882282	0.4127	0.4935
rs11882308	0.8137	0.7119
rs11882355	0.1199	0.3023
rs11882395	0.5817	0.8091
rs11882428	0.2409	0.2682
rs11882429	0.1353	0.04569
rs11882480	0.1089	0.2542
rs11882492	0.2243	0.2704
rs11882535	0.2355	0.2705
rs11882897	0.3521	0.1156
rs11882898	0.4667	0.9565
rs11883050	0.299	0.9261
rs11883118	0.1723	0.1416
rs11883289	0.1891	0.1412
rs11883292	0.07275	0.2243
rs11883336	0.1883	0.1492
rs11883401	0.985	0.0354
rs12003	0.01868	0.2653
rs12016	0.6525	0.7906
rs12052075	0.1912	0.5165
rs12052098	0.1684	0.04329
rs12052117	0.001319	0.06995
rs12052168	0.4929	0.07802
rs12052183	0.004671	0.02581
rs12150991	0.8645	0.5591
rs12151060	0.8202	0.6092
rs12162221	3.464e-16	0.2474
rs12162223	1.572e-16	0.295
rs12162246	0.269	0.5971
rs12162274	0.2582	0.5329
rs1230351	0.215	0.5703
rs1230352	0.2127	0.5708
rs1230353	0.6353	0.541
rs12327700	0.6012	0.07954
rs12327738	0.00853	0.1074
rs12327770	0.7108	0.7876
rs12327878	0.6292	0.6789
rs1235628	0.01451	0.3738
rs12459012	0.8724	0.3169
rs12459017	0.795	0.5454
rs12459088	0.4405	0.4283
rs12459266	0.4476	0.3075
rs12459395	0.02366	0.3511
rs12459397	0.01893	0.2654
rs12459629	0.109	0.2552
rs12459676	0.001728	0.006797
rs12459686	0.1926	0.7845
rs12459735	0.0008957	0.606
rs12459854	9.813e-10	3.427e-08
rs12459977	0.9572	0.1381
rs12460082	0.8319	0.0404
rs12460085	0.8074	0.04256
rs12460120	0.01788	0.228
rs12460212	0.4657	0.05551
rs12460238	0.01651	0.2218
rs12460239	0.01694	0.2207
rs12460281	0.452	0.08375
rs12460550	0.715	0.06751
rs12460566	0.5892	0.05917
rs12460570	0.9152	0.7078
rs12460629	0.005439	0.02831
rs12460659	0.007946	0.463
rs12460674	0.04096	0.3308
rs12460686	0.1008	0.3521
rs12460700	0.005316	0.3008
rs12460764	1.443e-09	6.967e-08
rs12461018	0.6506	0.06484
rs12461092	0.2891	0.3657
rs12461284	0.03611	0.1897
rs12461343	0.9672	0.04985
rs12461459	0.9658	0.9797
rs12461682	0.01895	0.3382
rs12461862	0.01692	0.2293
rs12461893	0.017	0.2684
rs12461937	0.3977	0.1219
rs12461962	0.01698	0.2569
rs12461968	0.0169	0.2278
rs12462048	0.04416	0.4453
rs12462071	0.4636	0.6552
rs12462415	0.0169	0.2279
rs12462498	0.01397	0.03241
rs12462641	0.7252	0.01276
rs12462698	0.02327	0.002089
rs12462713	0.08322	0.1829
rs12462799	0.04266	0.3678
rs12462802	0.185	0.2055
rs12462809	0.8838	0.06694
rs12462818	0.5959	0.05878
rs12462890	0.006267	0.08894
rs12462916	0.7973	0.04304
rs12463074	0.1223	0.04058
rs12463108	0.02268	0.3874
rs12463153	0.0208	0.274
rs12463184	0.01697	0.3776
rs12463237	0.7875	0.7348
rs12608703	0.2382	0.01528
rs12608729	0.05264	0.1913
rs12608796	0.8221	0.446
rs12608822	0.9981	0.8828
rs12608906	0.7854	0.5865
rs12608925	0.8794	0.5715
rs12608993	6.159e-05	0.5896
rs12609339	0.9263	0.531
rs12609361	0.683	0.4161
rs12609436	0.6767	0.0002465
rs12609505	0.6973	0.4774
rs12609545	0.2821	0.3635
rs12609573	0.05597	0.5486
rs12609854	0.455	0.1643
rs12609934	0.8165	0.2088
rs12610057	0.001235	0.441
rs12610185	0.06402	0.1674
rs12610191	0.06376	0.1735
rs12610230	0.3898	0.2729
rs12610232	0.3757	0.2737
rs12610295	0.8115	0.5887
rs12610388	0.3989	0.7299
rs12610390	0.6753	0.7488
rs12610404	0.7987	0.4378
rs12610421	0.0167	0.2751
rs12610537	0.003644	0.1645
rs12610610	0.2705	0.06806
rs12610636	0.301	0.05917
rs12610715	0.003439	0.1058
rs12610845	0.1895	0.5079
rs12610952	0.8705	0.5318
rs12610966	0.8727	0.5317
rs12611058	0.01299	0.3299
rs12611148	0.0767	0.2296
rs12611313	0.8199	0.2716
rs12710110	0.748	0.1113
rs12971399	0.01851	0.1099
rs12971493	0.5862	0.4086
rs12971661	0.09038	0.8072
rs12971734	0.02716	0.0024
rs12972143	0.1788	0.6943
rs12972147	0.5705	0.7928
rs12972397	5.382e-05	0.001251
rs12972505	0.3432	0.6854
rs12972691	4.557e-05	0.0004512
rs12972894	0.07872	0.3838
rs12973032	0.6335	0.09599
rs12973258	1.097e-05	0.0007383
rs12973472	0.1768	0.5302
rs12973480	0.1992	0.9107
rs12973493	0.05566	0.3487
rs12973817	0.07093	0.2306
rs12973901	0.248	0.8352
rs12973961	0.137	0.151
rs12974028	0.01473	0.4735
rs12974161	0.2125	0.4896
rs12974308	0.2392	0.04307
rs12974359	0.003345	0.1015
rs12974421	0.4481	0.1675
rs12974661	0.166	0.5559
rs12974662	0.2088	0.3222
rs12974672	0.06838	0.4501
rs12974697	0.9474	0.7079
rs12974777	0.6032	0.5084
rs12974873	0.3767	0.1669
rs12974886	0.3093	0.8727
rs12975034	0.4374	0.7673
rs12975051	0.4074	0.1442
rs12975096	0.01681	0.5333
rs12975119	6.968e-12	1.26e-08
rs12975121	0.4544	0.1255
rs12975130	0.5953	0.6873
rs12975249	0.8284	0.07373
rs12975253	0.07	0.4553
rs12975290	0.06858	0.4662
rs12975406	0.5253	0.8176
rs12975470	0.2412	0.1268
rs12975508	0.3227	0.1057
rs12975566	0.1141	0.2156
rs12975652	0.7378	0.2341
rs12975674	0.7662	0.401
rs12975676	0.8412	0.5046
rs12975699	0.02371	0.1637
rs12975754	0.6533	0.8011
rs12976025	0.0007796	0.009451
rs12976071	0.00101	0.08775
rs12976113	0.9127	0.05723
rs12976140	0.6963	0.4316
rs12976158	0.6019	0.6789
rs12976302	0.2389	0.177
rs12976315	0.7517	0.5083
rs12976398	0.0005742	0.06761
rs12976458	0.003911	0.5419
rs12976582	0.2282	0.04301
rs12976741	0.5848	0.5372
rs12976783	0.1385	0.1885
rs12976826	0.2066	0.001363
rs12977036	0.4772	0.07476
rs12977069	0.3029	0.008881
rs12977125	0.0483	0.225
rs12977293	0.5306	0.3737
rs12977326	0.7558	0.9099
rs12977524	2.553e-05	0.00074
rs12977692	0.04581	0.2602
rs12977772	0.0007136	0.3823
rs12977917	0.01005	0.3418
rs12977937	1.469e-09	1.889e-06
rs12978193	0.4266	0.9841
rs12978376	0.5567	0.2989
rs12978533	0.9841	0.01481
rs12978668	0.000327	0.3318
rs12978822	0.6808	0.7009
rs12978881	0.2581	0.01072
rs12978985	0.7796	0.4737
rs12978990	0.4151	0.2103
rs12979148	0.04378	0.05525
rs12979491	0.0007858	0.12
rs12979565	0.5058	0.5488
rs12979841	0.8398	0.5207
rs12979914	0.8049	0.4806
rs12980049	0.01813	0.3675
rs12980154	0.5875	0.59
rs12980269	0.07072	0.4392
rs12980482	0.9611	0.08334
rs12980676	0.08413	0.6136
rs12980726	3.882e-16	0.02587
rs12980778	0.4678	0.04664
rs12980791	0.2577	0.9433
rs12980851	0.5633	0.7219
rs12980955	0.01075	0.4514
rs12980980	0.5971	0.3602
rs12981028	0.06883	0.228
rs12981035	0.6002	0.782
rs12981109	0.5471	0.3549
rs12981160	0.1055	0.4617
rs12981165	0.0001694	0.0006654
rs12981193	0.004315	0.3255
rs12981224	0.02317	0.3185
rs12981270	0.01251	0.3902
rs12981405	5.541e-05	0.0009506
rs12981665	0.04524	0.2824
rs12981766	0.09097	0.2892
rs12981966	0.003288	0.1035
rs12981974	0.0008263	0.00988
rs12981981	1.673e-16	0.2888
rs12981988	0.0002486	0.8845
rs12982014	0.7598	0.8626
rs12982049	0.2372	0.04275
rs12982158	0.4752	0.1602
rs12982273	0.2549	0.8031
rs12982276	0.0003917	0.01027
rs12982378	0.798	0.7971
rs12982500	0.2282	0.0463
rs12982628	0.0151	0.443
rs12983056	0.859	0.9944
rs12983137	0.0007564	0.008419
rs12983199	0.0003131	0.2959
rs12983263	4.565e-15	0.02923
rs12983286	0.7454	0.4772
rs12983292	1.64e-07	1.253e-05
rs12983372	0.4579	0.1016
rs12983476	0.2074	0.6005
rs12983566	0.0897	0.1942
rs12983683	0.6031	0.6889
rs12983837	0.7497	0.4769
rs12983940	1.765e-05	0.002585
rs12984002	0.09875	0.03733
rs12984032	0.04025	0.2838
rs12984055	0.8754	0.4129
rs12984134	0.0007556	0.4441
rs12984272	0.257	0.8218
rs12984880	0.2547	0.8167
rs12984985	0.9035	0.6224
rs12984991	0.7317	0.5066
rs12985142	0.03539	0.4473
rs12985211	0.03921	0.8293
rs12985244	0.946	0.8621
rs12985293	0.6503	0.1165
rs12985655	6.722e-10	1.225e-07
rs12985799	0.781	0.6033
rs12985869	0.7789	0.4807
rs12985888	0.05834	0.4332
rs12985993	0.4643	0.2423
rs12986120	0.2209	0.8661
rs12986175	2.444e-10	0.1574
rs12986347	0.926	0.7285
rs1319479	0.5424	0.7247
rs13344370	0.7957	0.8919
rs13344506	0.2254	0.9452
rs13345554	0.0001802	0.09795
rs13345612	0.8769	0.2207
rs1351289	0.02108	0.173
rs137861599	0.7652	0.5606
rs137883547	0.002575	0.2726
rs138015622	0.8018	0.7952
rs138074954	0.9513	0.1886
rs138091438	0.8125	0.9696
rs138115446	0.8015	0.5859
rs138185059	0.442	0.7006
rs138230038	0.4071	0.9595
rs138236750	0.6576	0.5417
rs138295924	0.7155	0.4603
rs138337441	0.466	0.9291
rs138406488	0.3327	0.2747
rs138448016	0.3693	0.9448
rs138462992	0.6052	0.01027
rs138506787	0.01195	0.3245
rs138515339	0.008048	0.569
rs138574074	0.04115	0.6242
rs138588979	0.8191	0.5999
rs138595053	0.4803	0.4636
rs138604607	0.3558	0.715
rs138676145	0.09117	0.1864
rs138764969	0.2047	0.1362
rs138776676	0.4489	0.6053
rs138797937	0.2742	0.2293
rs138830845	0.6346	0.4901
rs138840998	0.0001255	0.3785
rs138924484	7.62e-06	0.0003766
rs138934446	0.6951	0.4213
rs138952003	0.4261	0.4213
rs138999671	0.7245	0.7652
rs139017057	0.4646	0.5245
rs139038914	0.09543	0.4025
rs139075818	0.2073	0.1633
rs139086798	0.03616	0.08032
rs139100357	0.008254	0.9941
rs139166449	0.02394	0.2959
rs139219583	0.6191	0.8151
rs139249707	0.3559	0.9384
rs139348247	0.002045	0.2832
rs139355027	0.4216	0.8356
rs139437810	0.1137	0.7857
rs139488733	0.6802	0.7272
rs139543376	0.1708	0.2037
rs139554214	0.6849	0.6214
rs139570205	0.4366	0.1816
rs139599570	0.4687	0.05312
rs139604523	0.5189	0.4414
rs13964	4.175e-10	5.833e-08
rs139678271	0.2685	0.3156
rs139785705	0.5791	0.2282
rs139874907	0.8943	0.03819
rs139902349	0.6328	0.654
rs139937745	0.362	0.9532
rs139967838	0.7663	0.5628
rs139982733	0.3973	0.7724
rs140067716	0.9278	0.4542
rs140082398	0.8177	0.8672
rs140083802	0.5475	0.48
rs140143286	0.1786	0.15
rs140205548	0.9593	0.5243
rs140211234	0.8159	0.09849
rs140228043	0.07864	0.5663
rs140250809	0.6784	0.3684
rs140257293	0.3286	0.3183
rs140310616	0.7155	0.09428
rs140411225	0.727	0.1456
rs140476179	0.6963	0.4515
rs140542903	0.001601	0.2584
rs140588027	0.4846	0.4446
rs140604751	0.9224	0.9093
rs140671518	0.01438	0.4277
rs140724071	0.286	0.7577
rs140753404	0.5764	0.9339
rs140756531	0.6014	0.8383
rs140797918	0.1886	0.4762
rs140933077	0.9633	0.4283
rs141009984	0.7983	0.7814
rs141026619	0.2586	0.7978
rs141137647	0.1703	0.1752
rs141146075	0.8902	0.7636
rs141208788	0.4969	0.0001377
rs141292672	0.7968	0.8485
rs141341790	0.6471	0.492
rs141368095	0.3095	0.3261
rs141388553	0.5106	0.5911
rs141412226	0.04194	0.2542
rs141474753	0.3277	0.6811
rs141555763	0.005382	0.9245
rs141679139	0.6286	0.603
rs141702873	0.7051	0.7514
rs141714416	0.285	0.9259
rs141747557	0.000121	0.3783
rs141767195	0.7049	0.7658
rs141831412	0.8083	0.01159
rs141833829	0.7088	0.771
rs141851865	0.813	0.8503
rs141856440	0.5219	0.476
rs141862665	7.431e-05	0.3783
rs141867862	0.909	0.4746
rs141928610	2.246e-05	0.7699
rs141935982	0.4499	0.9802
rs141938085	0.01187	0.3254
rs142022901	0.1811	0.1397
rs142077949	0.8623	0.851
rs142099612	0.2413	0.6048
rs142117037	5.09e-05	0.0008256
rs142137793	0.764	0.5931
rs142140951	0.4319	0.002969
rs142157630	0.4427	0.5911
rs142176808	0.1432	0.3359
rs142209031	0.5424	0.5101
rs142237485	0.4733	0.5488
rs142272801	0.4687	0.05302
rs142294717	0.4366	0.01077
rs142331692	0.8085	0.7125
rs142387312	0.4977	0.9836
rs142412311	0.8083	0.8735
rs142433542	0.1629	0.458
rs142541395	0.2393	0.3171
rs142585067	0.908	0.7842
rs142621637	0.3961	0.7688
rs142659125	0.4679	0.5644
rs142736470	0.09579	0.395
rs142750863	0.6049	0.354
rs142756577	0.1768	0.02905
rs142910805	0.003692	0.7641
rs142915079	0.9205	0.1363
rs142921409	0.7001	0.6386
rs142956664	0.7049	0.6487
rs142995847	0.2647	0.5808
rs143017014	0.003413	0.9914
rs143029690	0.6899	0.6016
rs143033207	0.6933	0.6973
rs143072076	0.5039	0.4604
rs143073742	0.6027	0.1283
rs143111456	0.1889	0.8659
rs143114206	0.8311	0.7217
rs143177507	0.8325	0.5606
rs143179762	0.1465	0.5821
rs143186256	0.804	0.7816
rs143306579	0.1708	0.1666
rs1433079	0.2661	0.03232
rs143333049	0.818	0.05951
rs143373215	0.8661	0.6582
rs143376234	0.7743	0.5763
rs143423682	0.0007558	0.01628
rs143482307	0.8972	0.9981
rs143517257	0.4853	0.9201
rs143597015	0.4263	0.9825
rs143614843	0.4164	0.0414
rs143628531	0.02052	0.9578
rs143642145	0.05335	0.4443
rs143690253	0.7436	0.8742
rs143692817	0.3834	0.2526
rs143694751	0.787	0.9178
rs143729015	0.5335	0.5285
rs143735570	0.1535	0.1025
rs143776183	0.3441	0.1957
rs143780446	0.8897	0.8049
rs143790143	0.2952	0.327
rs143811369	0.286	0.695
rs143828485	0.6414	0.7842
rs143849186	0.7186	0.8697
rs143853528	0.9235	0.6669
rs143881663	0.3821	0.1374
rs143988316	0.09655	0.2433
rs143992136	0.5162	0.4896
rs144040836	0.1839	0.6771
rs144047937	0.8905	0.9141
rs144048358	0.5241	0.4547
rs144109904	0.9804	0.9892
rs144122960	0.7098	0.6265
rs144131688	0.5071	0.4217
rs144177890	0.01217	0.8758
rs144193693	0.6867	0.5878
rs144196431	0.719	0.6548
rs144269719	0.6243	0.02365
rs144285351	0.9597	0.0753
rs144371346	0.1134	0.7915
rs144389044	0.8601	0.419
rs144409557	0.5817	0.3892
rs144434116	0.8427	0.07805
rs144437175	0.01717	0.5255
rs144457336	0.3983	0.9464
rs144474740	0.001864	0.02911
rs144494440	0.4366	0.5811
rs144553739	0.3969	0.09741
rs144619623	0.9588	0.6938
rs144647567	0.08939	0.3498
rs144648655	0.5077	0.4727
rs144661354	0.9115	0.06283
rs144689431	0.7041	0.1154
rs144693432	0.93	0.5678
rs144720400	0.2418	0.667
rs144764093	0.369	0.7421
rs144769382	0.05232	0.9737
rs144787624	0.09527	0.07978
rs144821832	0.8662	0.05644
rs144936362	0.0251	0.3862
rs144970819	0.0049	0.6307
rs144984216	0.2265	0.3092
rs145035453	0.6893	0.6831
rs145072346	0.6963	0.1859
rs145086824	0.3545	0.2636
rs145097005	0.6931	0.6984
rs145105204	0.7033	0.6796
rs145128592	0.4657	0.5626
rs145134289	0.4072	0.2721
rs145168443	0.0005467	0.9321
rs145247253	0.3847	0.004468
rs145256009	0.5192	0.09693
rs145264427	0.3521	0.9663
rs145327177	0.6861	0.4942
rs145443325	0.5936	0.9234
rs145569889	0.6888	0.626
rs145618160	0.06665	0.155
rs145731910	0.01187	0.3254
rs145794344	0.5954	0.2887
rs145832534	0.9391	0.7359
rs145895251	0.116	0.1218
rs145905302	0.00994	0.8081
rs145936215	0.06245	0.9705
rs145936591	0.7681	0.9169
rs145949403	0.1025	0.4049
rs145986311	0.6216	0.2394
rs145989201	0.3107	0.4982
rs146100393	0.8874	0.9735
rs146157030	0.7468	0.04314
rs146168995	0.714	0.6046
rs146200328	0.693	0.7581
rs146246235	0.002047	0.2829
rs146337906	0.004491	0.1399
rs146353281	0.6937	0.7615
rs146357263	0.805	0.6816
rs146371397	0.3353	0.2849
rs146415212	0.2505	0.0572
rs146434227	0.1566	0.8084
rs146455344	0.1321	0.7425
rs146483125	0.2889	0.3381
rs146543016	0.6995	0.4912
rs1465695	5.865e-05	0.001293
rs146576029	0.4693	0.4941
rs146700252	0.4752	0.8378
rs146758622	0.1771	0.08086
rs146814989	0.6414	0.4917
rs146833792	0.1072	0.5172
rs146834521	0.3828	0.2101
rs1468460	0.6716	0.1905
rs1468461	0.1344	0.4465
rs1468462	0.6274	0.8956
rs1468475	0.7483	0.4964
rs146908798	0.4713	0.4929
rs1469412	3.759e-15	0.0275
rs1469413	5.978e-15	0.03203
rs1469700	0.6661	0.6669
rs1469701	0.6448	0.6891
rs1469702	0.6358	0.6847
rs1469712	3.24e-11	1.89e-08
rs1469713	1.113e-11	1.66e-08
rs146989846	0.357	0.7503
rs147106388	0.3708	0.942
rs147117885	0.5251	0.4773
rs147124318	0.7839	0.9328
rs147141615	0.8444	0.9229
rs147190383	0.8115	0.03139
rs147236849	0.8151	0.5244
rs147285455	0.1661	0.1652
rs147292290	3.781e-05	0.0001071
rs1473115	0.1526	0.5532
rs1473116	0.1083	0.435
rs147316816	0.4268	0.6278
rs147375693	0.223	0.9515
rs147382314	0.7586	0.6644
rs1474460	0.7135	0.2526
rs1474461	0.6888	0.2714
rs147497286	0.4004	0.08935
rs147506247	0.01484	0.3368
rs147533062	0.8197	0.7067
rs147593234	0.7032	0.6799
rs147610375	0.6931	0.6194
rs1476459	0.009208	0.2635
rs1476505	0.9299	0.65
rs147653092	0.443	0.5903
rs147696980	0.8048	0.5947
rs147732601	0.07553	0.4999
rs147993930	0.2009	0.6819
rs147996165	0.6655	0.09729
rs148001625	4.198e-05	0.0001186
rs148011430	0.9933	0.4727
rs148061682	0.2065	0.01965
rs148098623	0.4685	0.1098
rs148112338	0.6185	0.05837
rs148152819	0.01233	0.03721
rs148166237	0.005385	0.2007
rs148205996	0.7711	0.5723
rs148310976	0.007204	0.9991
rs148321348	0.5809	0.4827
rs148343196	0.06003	0.036
rs148358350	0.2624	0.0587
rs148417549	0.1253	0.1254
rs148423399	0.7146	0.6074
rs148427878	0.8927	0.9274
rs148434603	0.03807	0.1836
rs148465923	0.7008	0.6158
rs148497901	0.537	0.5918
rs148501338	0.08619	0.2005
rs148503973	0.3269	0.5662
rs148625376	0.0001246	0.3734
rs148651982	0.6927	0.7106
rs148655849	0.4209	0.8751
rs148677870	0.03083	0.5632
rs148709189	0.5841	0.9747
rs148710539	0.8048	0.5951
rs148716466	0.7506	0.453
rs148745979	0.4414	0.5447
rs148791119	0.6636	0.2202
rs148870529	0.5125	0.4762
rs148883382	0.002429	0.2651
rs148981676	0.4582	0.67
rs149025278	0.9699	0.5287
rs149060408	2.434e-05	0.7857
rs149101745	0.7569	0.04452
rs149131576	0.217	0.4961
rs149142451	0.7989	0.7876
rs149174957	0.02801	0.5449
rs149246182	0.6993	0.7553
rs149297982	0.6931	0.7589
rs149436861	0.2046	0.9452
rs149446211	0.2809	0.6716
rs149542463	0.7268	0.3086
rs149558743	0.8612	0.9348
rs149577280	0.5663	0.3947
rs149628406	0.1991	0.04006
rs149635156	0.6504	0.8467
rs149682557	0.9757	0.07001
rs149689976	0.4338	0.5759
rs149716025	0.003824	0.7856
rs149740873	0.5406	0.8661
rs149752258	0.7462	0.9292
rs149819125	0.4417	0.2178
rs149867735	0.4712	0.4928
rs149891723	0.2051	0.0116
rs149985652	0.288	0.3192
rs149988248	0.6424	0.6105
rs150008764	0.8434	0.1385
rs150060150	0.06527	0.4713
rs150073894	0.8008	0.8043
rs150125957	0.1787	0.04432
rs150264382	0.6929	0.7067
rs150268548	0.5091	0.6379
rs150293216	0.5007	0.3831
rs150304687	0.7422	0.04415
rs150346158	0.8428	0.9294
rs150351565	0.5825	0.1094
rs150431004	0.8433	0.04139
rs150438513	0.6934	0.6992
rs150453275	0.9022	0.6064
rs150508282	0.7048	0.7431
rs150536434	0.2969	0.2749
rs150617279	0.8509	0.2115
rs150624847	0.5905	0.03342
rs150629146	0.9713	0.3478
rs150675513	0.9024	0.8731
rs150675940	0.7047	0.08477
rs150775498	0.1503	0.7237
rs150804499	0.698	0.6809
rs150817566	0.1342	0.7386
rs150821698	0.7351	0.9282
rs150824230	0.1064	0.2042
rs150833533	0.6879	0.6469
rs150919799	0.8934	0.9815
rs150984222	0.5279	0.5058
rs151044095	0.1288	0.1748
rs151059454	0.1893	0.3185
rs151060504	0.3568	0.7525
rs151138188	0.6641	0.7671
rs151156014	0.6966	0.5059
rs151169480	0.6708	0.01234
rs151179551	0.6714	0.4632
rs151189410	0.419	0.06486
rs151210746	0.3295	0.8948
rs151319989	0.6483	0.4945
rs152337	0.08396	0.1382
rs152338	0.07218	0.1444
rs1529714	0.0001268	0.1281
rs1529745	7.291e-05	6.644e-05
rs1540593	2.194e-05	0.7552
rs1557723	4.774e-05	4.747e-05
rs1558612	0.09717	0.2885
rs1558613	0.1172	0.07216
rs1560118	7.789e-28	0.008821
rs1560119	6.807e-27	0.007211
rs1560189	0.6865	0.9118
rs1560687	3.762e-05	0.0001142
rs15622	4.689e-10	5.491e-08
rs1579545	0.4515	0.1743
rs1613953	0.8455	0.06613
rs1614498	0.878	0.1008
rs1614838	0.8182	0.08009
rs1615967	0.1445	0.1057
rs1618723	0.4476	0.1638
rs1619362	0.1369	0.1017
rs1620631	0.8458	0.06459
rs1620911	0.1436	0.1053
rs1621688	0.7038	0.2632
rs1621915	0.447	0.176
rs1622300	0.901	0.11
rs1625144	0.9389	0.1459
rs1626334	0.4498	0.1378
rs1627360	0.8355	0.1057
rs1627721	0.4548	0.1426
rs1629031	0.889	0.1054
rs1654259	0.148	0.1048
rs1654260	0.146	0.1176
rs1654261	0.01642	0.3569
rs1654262	0.1396	0.1348
rs1654265	0.6846	0.4107
rs1654266	0.6553	0.2806
rs1654267	0.6828	0.2762
rs1654268	0.6891	0.2519
rs1654270	0.7148	0.2457
rs1654271	0.7138	0.2578
rs1654273	0.8552	0.0585
rs1654274	0.8776	0.09427
rs1654275	0.8892	0.0925
rs1654276	0.9192	0.117
rs1654277	0.9339	0.169
rs1654278	0.9327	0.1522
rs1654279	0.9312	0.1456
rs1654280	0.9032	0.1091
rs1654281	0.9476	0.1468
rs1654283	0.8911	0.1952
rs1654284	0.8966	0.2007
rs1654285	0.8819	0.118
rs1654286	0.4546	0.1729
rs1654287	0.8848	0.1106
rs1654288	0.8763	0.1099
rs1654289	0.9062	0.1097
rs1654290	0.8652	0.112
rs1654291	0.8984	0.08247
rs1654292	0.9029	0.1039
rs1654293	0.8741	0.1026
rs1654294	0.9035	0.09891
rs1654295	0.9033	0.09656
rs1654296	0.5491	0.1324
rs1654297	0.8142	0.05811
rs1654298	0.8178	0.08962
rs1654299	0.8181	0.2012
rs1654300	0.2886	0.5914
rs1654302	0.84	0.08825
rs1654303	0.8418	0.08539
rs1654304	0.3608	0.08953
rs1654305	0.8403	0.05749
rs1654306	0.8849	0.0587
rs1654307	0.8909	0.02106
rs1654309	0.06799	0.1762
rs1654310	0.0191	0.2421
rs166018	0.04692	0.08021
rs16994664	0.6757	0.4209
rs16994684	0.2152	0.003538
rs16995785	0.6509	0.0256
rs16995852	0.7091	0.4743
rs16995885	0.127	0.09271
rs16995906	0.6508	0.3825
rs16995922	0.1071	0.7927
rs16996127	4.596e-05	0.0002164
rs16996148	0.09068	0.2269
rs16996174	0.2112	0.001494
rs16996185	0.06312	0.1813
rs16996227	0.2288	0.05003
rs16996277	0.748	0.4403
rs16996320	0.9047	0.7692
rs16996360	0.7729	0.1289
rs16996741	0.1959	0.1392
rs171574	0.01661	0.9442
rs172032	1.062e-16	0.2663
rs17211392	0.2925	0.9154
rs17211813	0.3472	0.7561
rs17214879	0.4244	0.7015
rs17215305	0.2329	0.3065
rs17215684	0.4049	0.4508
rs17216041	8.52e-05	9.482e-05
rs17216525	0.08393	0.2268
rs17216588	0.07711	0.2307
rs17216658	0.3234	0.328
rs17216693	0.03726	0.001724
rs17217098	0.6123	0.2727
rs1725905	0.9022	0.1105
rs1725906	0.8056	0.0276
rs1725907	0.05328	0.2374
rs1725915	0.01584	0.3405
rs1725916	0.01844	0.3618
rs1725917	0.01589	0.3047
rs1725918	0.1592	0.1039
rs1725919	0.1496	0.1027
rs1725920	0.01512	0.3488
rs1725921	0.01698	0.348
rs1725922	0.01409	0.3348
rs1725924	0.6529	0.2787
rs1725925	0.6628	0.291
rs1725926	0.7237	0.442
rs1725927	0.6481	0.2422
rs1725928	0.6669	0.2734
rs1725929	0.6683	0.2536
rs1725932	0.7186	0.2525
rs1725934	0.4448	0.1891
rs1725935	0.4469	0.1418
rs1725936	0.9858	0.1138
rs1725937	0.8407	0.1059
rs1725938	0.939	0.1448
rs1725939	0.9609	0.1586
rs1725940	0.944	0.1555
rs1725941	0.8995	0.1105
rs1725942	0.4508	0.1731
rs1725943	0.8887	0.1067
rs1725944	0.9156	0.1089
rs1725945	0.9003	0.1064
rs1725946	0.8683	0.1073
rs1725947	0.8455	0.1094
rs1725948	0.8862	0.1084
rs1725949	0.9057	0.1067
rs1725951	0.8912	0.1048
rs1725952	0.9028	0.1052
rs1725953	0.451	0.1839
rs1725954	0.9031	0.0954
rs17288409	5.974e-05	0.001122
rs17617106	0.006814	0.9949
rs17617402	0.7627	0.8011
rs17655544	9.205e-05	0.0003313
rs17679334	0.8265	0.4229
rs17679495	0.1903	0.1457
rs17683569	0.0001	0.05406
rs17683623	0.152	0.982
rs17683766	0.003175	0.1047
rs17684164	4.124e-05	0.0001341
rs17699261	0.8838	0.8194
rs17699333	0.2553	0.846
rs17699399	0.7529	0.04097
rs17699447	0.4702	0.04902
rs17699483	0.5159	0.06987
rs17750957	0.08811	0.3551
rs17750998	0.8908	3.442e-05
rs17751021	0.002819	0.1261
rs17751061	2.97e-05	0.0002653
rs17751109	0.08819	0.03384
rs17751203	0.01436	0.006819
rs17757406	0.7353	0.2942
rs17767135	0.5987	0.05922
rs17767339	0.8327	0.9485
rs17852385	0.0001883	0.01617
rs1806980	4.915e-27	0.007449
rs180704574	0.06027	0.2549
rs180751630	0.5581	0.5942
rs180804600	0.1047	0.598
rs180862065	0.3543	0.1352
rs1808653	2.566e-11	3.502e-08
rs180878822	0.5981	0.4958
rs180944657	0.4086	0.01054
rs181263377	0.4492	0.9905
rs181628202	0.2939	0.3562
rs181966365	0.4414	0.6443
rs182161409	0.3519	0.7239
rs182183284	0.01357	0.9215
rs182690610	0.6496	0.6219
rs182706341	0.1844	0.05412
rs182822014	0.1382	0.03823
rs1830168	0.4518	0.16
rs183096120	0.9003	0.2976
rs183340007	0.1049	0.8233
rs183487664	0.4009	0.7032
rs183573847	0.0002645	0.007243
rs1835983	0.08108	0.1958
rs183896891	0.744	0.7227
rs184402752	0.0366	0.1357
rs184405904	0.7997	0.7941
rs184723973	0.0002142	0.02095
rs184986187	0.7354	0.6625
rs185062	0.05552	0.07119
rs185487986	0.3272	0.3266
rs185567262	0.1705	0.1908
rs185802798	0.1609	0.687
rs1858846	0.07936	0.506
rs1858999	7.817e-12	2.109e-08
rs1859055	0.2593	0.5893
rs1859267	0.5992	0.7316
rs1859287	0.0007742	0.008065
rs185968602	0.04189	0.2462
rs186060475	5.81e-06	0.04464
rs1860939	0.599	0.8513
rs1860940	0.5331	0.6731
rs186096034	0.8887	0.1034
rs1862644	0.5983	0.9972
rs1862645	0.5983	0.9983
rs1862646	0.1187	0.0003041
rs1865034	3.077e-11	3.05e-08
rs1865037	0.0867	2.548e-05
rs186734310	0.6172	0.9145
rs186847945	0.6396	0.4797
rs187029903	0.9053	0.4102
rs187320435	0.7555	0.6076
rs187435630	7.756e-05	0.0001898
rs187869083	0.02977	0.4657
rs187946781	0.1843	0.08578
rs187957	4.804e-08	0.316
rs188053679	0.8516	0.5
rs188195466	0.05018	0.1355
rs188415922	0.8192	0.8726
rs188552254	0.0005503	0.01394
rs189069286	0.2126	0.4839
rs189080810	0.1751	0.007407
rs189131586	0.816	0.8758
rs189174146	0.704	0.6227
rs189482229	0.4251	0.7247
rs189516118	0.4061	0.8493
rs189741280	0.2497	0.3813
rs189811317	0.91	0.7223
rs190052045	0.8008	0.309
rs190261817	0.7595	0.5469
rs190321896	0.09812	0.0491
rs190455254	0.1197	0.1523
rs190487401	0.1697	0.2586
rs190628462	0.4701	0.6541
rs190642607	0.891	0.8054
rs190912457	0.926	0.4372
rs190950059	0.4691	0.5055
rs191077595	0.6424	0.6788
rs191317478	0.1887	0.1673
rs191497144	0.7047	0.6236
rs191622390	0.1459	0.05308
rs191627092	0.6738	0.5797
rs192007972	0.4011	0.8928
rs192589885	0.3962	0.3511
rs192719169	0.8597	0.6219
rs192940955	0.0142	0.4055
rs192967467	0.9047	0.7341
rs193111225	0.6934	0.708
rs193200925	0.7783	0.8723
rs1962457	0.3773	0.2919
rs1966500	0.8379	0.8481
rs1968047	0.003091	2.211e-07
rs1968160	0.1636	0.1605
rs1968161	0.4185	0.4395
rs1968163	0.4195	0.4348
rs1971093	3.989e-16	0.02751
rs1974649	0.9977	0.8751
rs1974650	0.8469	0.9675
rs1974651	0.7886	0.8092
rs1974671	0.09412	0.2778
rs1975165	0.6378	0.03625
rs1978716	0.2794	0.8133
rs1979263	0.0002208	0.6652
rs1985786	0.7317	0.0406
rs1985787	0.5539	0.8941
rs1985805	0.001859	0.1077
rs1987408	0.773	0.8289
rs1989281	0.01845	0.2987
rs1989867	4.541e-05	3.513e-05
rs1989888	0.9082	0.8394
rs1991017	0.3959	0.09598
rs2002632	0.006147	0.03581
rs2003449	0.765	0.1294
rs2003475	0.01857	0.04919
rs2003476	0.05816	0.0126
rs2005695	0.7333	0.3278
rs2006975	0.001838	0.08801
rs2006978	0.001515	0.07996
rs2006991	0.2296	0.5378
rs2007981	5.048e-28	0.006726
rs2009361	0.8155	0.4147
rs2009363	0.8155	0.4153
rs2009723	0.1493	0.05169
rs2010384	0.8979	0.1001
rs2010506	5.23e-05	0.0002079
rs2011503	4.101e-05	3.305e-05
rs2012298	0.3818	0.4555
rs2012318	0.8082	0.5435
rs2013069	6.354e-15	0.03422
rs2013561	0.254	0.8124
rs2013571	0.0001717	0.5438
rs2013585	0.4028	0.2158
rs2013813	0.5395	0.2109
rs2014914	0.1902	0.5149
rs2017453	0.7478	0.4827
rs2017721	0.6296	0.7995
rs2017964	9.775e-10	2.037e-06
rs2018392	0.9115	0.3106
rs2018923	0.8959	0.1153
rs2021824	0.3399	0.03368
rs2023414	0.0026	0.4705
rs2023878	0.01615	0.03814
rs2023882	2.397e-09	1.651e-06
rs2023883	0.0007613	0.01121
rs2033481	0.01623	0.001889
rs2040561	0.03776	0.1719
rs2040562	0.04213	0.1823
rs2041606	0.7732	0.9414
rs2043293	0.6595	0.0005431
rs2051815	0.001014	0.0005011
rs2051816	0.3799	0.1158
rs2057649	0.7811	0.6139
rs2058077	0.1833	0.3893
rs2060239	0.9107	0.7381
rs2060274	3.899e-05	8.87e-05
rs2060275	3.39e-05	9.521e-05
rs2074088	3.465e-11	1.858e-08
rs2074089	8.366e-10	1.148e-07
[truncated: 2,409 more rows]
